# Supplementary material for: Codon usage patterns in Nematoda: analysis based on over 25 million codons in thirty-two species
Source: Genome Biol. 2006 Aug 14;7(8):R75. doi: 10.1186/gb-2006-7-8-r75 (PMC1779591; doi:10.1186/gb-2006-7-8-r75)
Supplement: Additional file 1 [file gb-2006-7-8-r75-S1.xls]

## Sheet: Suupl. 1
Table S1. Nucleotide base usage (%) by codon position and nematode species
	Base and position
Clade	Species	Position 1				Position 2				Position 3
	code	A	G	T	C	A	G	T	C	A	G	T	C
V	NA	28.2995	31.06	19.3763	21.2642	31.639	18.1172	27.9991	22.2447	25.8228	22.2193	29.5181	22.4398
	AC	28.4363	30.4895	19.4836	21.5906	31.2016	18.0772	28.6147	22.1066	22.953	24.562	26.6064	25.8786
	AY	27.4093	32.8762	17.7602	21.9543	31.8895	18.0829	26.9632	23.0644	21.9017	25.5966	25.7796	26.7221
	NB	27.8913	33.3368	17.3019	21.47	31.8856	18.7347	26.6034	22.7764	20.6179	26.415	24.2355	28.7315
	HC	28.0242	32.764	18.1866	21.0252	32.7284	17.9363	27.301	22.0342	24.4501	22.9155	28.5918	24.0426
	OO	27.786	32.1895	18.2197	21.8048	31.8418	18.1474	27.3269	22.6839	24.4349	23.4651	27.2442	24.8558
	TD	27.844	31.9088	18.675	21.5723	31.65	18.6076	26.8633	22.8792	23.5275	23.9062	27.1082	25.4581
	CE	29.7578	29.7142	20.2275	20.3005	32.8533	15.809	28.2428	23.0949	28.9906	20.0823	31.1886	19.7385
	CB	29.6249	29.8991	20.1623	20.3138	32.9814	15.9896	27.8835	23.1456	27.6521	21.4355	29.0184	21.8939
	PP	27.8823	32.7283	17.6647	21.7248	31.6806	17.6835	26.7045	23.9314	18.8233	26.4371	23.9599	30.7797
IVa	SS	33.5528	30.0328	20.7463	15.668	35.9919	15.4924	27.7421	20.7736	39.3329	9.52253	43.94	7.20458
	SR	33.7381	28.9589	21.9715	15.3315	35.7678	14.8497	28.8698	20.5127	39.185	8.65602	45.1176	7.04137
	PT	31.9434	30.4486	20.211	17.397	34.677	16.0065	28.0714	21.2451	30.2239	16.1315	35.2276	18.4171
IVb	PE	28.728	31.8589	18.283	21.1301	33.9527	18.1564	26.9617	20.9292	26.322	22.5754	28.0315	23.071
	GP	26.6092	29.9563	20.3793	23.0551	30.0781	19.5802	27.8604	22.4813	19.705	27.4951	24.0886	28.7112
	GR	26.4354	31.0501	19.488	23.0264	30.8199	18.4217	28.0864	22.672	18.857	29.2501	22.5849	29.3079
	HG	26.5706	30.8035	20.0349	22.591	31.1619	18.0903	28.167	22.5808	19.9335	27.3235	23.7649	28.978
	MI	30.9807	28.2277	22.0934	18.6983	34.2279	16.0192	28.7593	20.9936	32.5479	15.2218	39.8807	12.3495
	MJ	31.5987	27.6186	22.6825	18.1003	34.4323	15.9347	29.7482	19.8848	32.0787	15.3405	40.7409	11.8399
	MA	30.8965	28.9001	22.3509	17.8525	34.377	15.8792	29.809	19.9348	32.7097	14.7464	41.5257	11.0182
	MH	31.2994	28.141	22.4761	18.0835	34.479	15.8793	29.4565	20.1853	33.4439	14.0608	41.6344	10.8609
	MC	31.9009	27.1151	23.2511	17.7329	34.4892	15.6148	30.1446	19.7513	34.0637	13.187	42.6123	10.1371
	ZP	28.5057	32.7274	18.5254	20.2416	34.1267	17.1022	27.1124	21.6588	26.7775	14.8478	36.0342	22.3405
III	AS	28.8674	30.2919	19.8383	21.0024	31.1577	18.2639	28.4	22.1785	25.0385	23.6758	29.0488	22.2369
	AL	28.3627	30.2756	20.1356	21.226	30.4364	18.4114	28.2369	22.9153	24.1338	23.8309	27.6078	24.4274
	TC	28.7236	31.5044	18.4515	21.3205	31.7208	19.1481	26.2669	22.8642	23.9868	25.0279	26.8956	24.0897
	BM	31.2292	26.656	22.959	19.1558	32.151	16.5961	30.7939	20.4591	30.849	18.6775	35.0995	15.3741
	DI	31.3099	26.9704	22.809	18.9108	33.3441	16.1594	30.5966	19.8999	31.9727	17.8547	35.9505	14.2221
	OV	30.6946	28.4256	21.3917	19.4881	33.0615	17.1733	29.0673	20.6978	31.5425	18.9703	34.4827	15.0045
I	TS	29.6416	28.9844	22.5211	18.8529	32.6258	17.1744	29.7716	20.4282	27.7045	21.0073	33.2792	18.009
	TM	27.5374	31.3213	19.9547	21.1865	30.7578	19.5926	27.5996	22.0501	21.8548	26.3313	24.4947	27.3192
	TV	28.4008	30.6182	20.1535	20.8276	31.0716	18.9175	27.9784	22.0324	22.83	26.1928	24.4006	26.5765
Average		29.3901	30.2454	20.2427	20.1219	32.6643	17.364	28.2501	21.7216	27.0083	20.8426	31.5529	20.5962
