# Supplementary material for: Codon usage patterns in Nematoda: analysis based on over 25 million codons in thirty-two species
Source: Genome Biol. 2006 Aug 14;7(8):R75. doi: 10.1186/gb-2006-7-8-r75 (PMC1779591; doi:10.1186/gb-2006-7-8-r75)
Supplement: Additional file 2 [file gb-2006-7-8-r75-S2.xls]

## Sheet: Sheet1
D-values
	N_american	A_caninum	N_brasilie	H_contortu	O_ostertag	C_elegans	C_briggsae	P_pacificu	S_stercora	S_ratti	P_penetran	G_pallida	G_rostochi	M_incognit	M_javanica	M_arenaria	M_hapla	M_chitwood	Z_punctata	A_suum	T_canis	B_malayi	D_immitis	T_spiralis	T_muris
N_american	0	0.0072	0.0317	0.0031	0.004	0.0155	0.013	0.0645	0.1508	0.1571	0.0164	0.0414	0.0485	0.0805	0.0861	0.0938	0.096	0.1048	0.0401	0.0098	0.0102	0.0436	0.0545	0.0325	0.0289
A_caninum		0	0.0101	0.0036	0.0016	0.0353	0.0257	0.0382	0.2233	0.2315	0.0253	0.0288	0.0309	0.1329	0.1399	0.1506	0.1536	0.1653	0.0669	0.0181	0.0079	0.0798	0.0956	0.0586	0.0161
N_brasilie			0	0.0194	0.0153	0.0726	0.0535	0.0198	0.3288	0.3382	0.0551	0.0403	0.0361	0.2143	0.2233	0.2372	0.2415	0.2573	0.106	0.0457	0.0233	0.1426	0.1628	0.1094	0.0244
H_contortu				0	0.0012	0.0238	0.0174	0.0468	0.1846	0.1913	0.0171	0.0393	0.0439	0.1052	0.1117	0.1205	0.1231	0.133	0.0455	0.0123	0.0075	0.0595	0.0712	0.0443	0.0234
O_ostertag					0	0.027	0.0188	0.0454	0.1993	0.2065	0.0194	0.0328	0.0357	0.1159	0.1226	0.1324	0.1347	0.1457	0.0526	0.0136	0.0067	0.0669	0.0802	0.0486	0.02
C_elegans						0	0.004	0.1093	0.0944	0.0993	0.0164	0.072	0.0821	0.0479	0.0525	0.0573	0.0579	0.0646	0.0339	0.0214	0.0322	0.0285	0.0345	0.0257	0.0631
C_briggsae							0	0.0833	0.1254	0.1308	0.0194	0.0637	0.0711	0.0716	0.0772	0.0832	0.0844	0.0933	0.0378	0.0223	0.0268	0.0458	0.0531	0.0389	0.0565
P_pacificu								0	0.3946	0.4056	0.0962	0.0797	0.0771	0.2695	0.2793	0.2941	0.3001	0.3181	0.1554	0.085	0.058	0.2006	0.2198	0.1716	0.0671
S_stercora									0	0.0005	0.1392	0.2788	0.3163	0.0219	0.022	0.0183	0.0154	0.0132	0.0982	0.1469	0.2012	0.0501	0.0439	0.0876	0.2714
S_ratti										0	0.1464	0.2888	0.3275	0.0238	0.0239	0.0199	0.0168	0.0144	0.0996	0.1543	0.2092	0.0537	0.047	0.0907	0.2799
P_penetran											0	0.0405	0.0472	0.0694	0.0748	0.082	0.0835	0.0908	0.0364	0.0098	0.016	0.0358	0.0437	0.024	0.035
G_pallida												0	0.0036	0.1598	0.1654	0.1794	0.1847	0.1978	0.1021	0.0423	0.0285	0.1123	0.1339	0.0702	0.0173
G_rostochi													0	0.1875	0.1937	0.2089	0.2144	0.2294	0.1159	0.0502	0.0329	0.1319	0.1543	0.0843	0.0173
M_incognit														0	0.0002	0.0007	0.0011	0.0027	0.0508	0.0785	0.116	0.021	0.0199	0.0344	0.1611
M_javanica															0	0.0004	0.0009	0.0024	0.0549	0.0837	0.1224	0.0238	0.0225	0.0376	0.168
M_arenaria																0	0.0004	0.0014	0.0591	0.0911	0.132	0.0258	0.0233	0.0421	0.1807
M_hapla																	0	0.0007	0.0605	0.0926	0.1344	0.0252	0.0226	0.0431	0.1849
M_chitwood																		0	0.067	0.0996	0.1437	0.0259	0.0224	0.0465	0.1966
Z_punctata																			0	0.0422	0.0579	0.0434	0.0461	0.0369	0.0893
A_suum																				0	0.0054	0.0338	0.042	0.0262	0.0341
T_canis																					0	0.0606	0.0729	0.0426	0.0197
B_malayi																						0	0.0017	0.0114	0.1022
D_immitis																							0	0.0175	0.1215
T_spiralis																								0	0.0613
T_muris																									0
(-D)
	N_american	A_caninum	N_brasilie	H_contortu	O_ostertag	C_elegans	C_briggsae	P_pacificu	S_stercora	S_ratti	P_penetran	G_pallida	G_rostochi	M_incognit	M_javanica	M_arenaria	M_hapla	M_chitwood	Z_punctata	A_suum	T_canis	B_malayi	D_immitis	T_spiralis	T_muris
N_american	0	-0.0072	-0.0317	-0.0031	-0.004	-0.0155	-0.013	-0.0645	-0.1508	-0.1571	-0.0164	-0.0414	-0.0485	-0.0805	-0.0861	-0.0938	-0.096	-0.1048	-0.0401	-0.0098	-0.0102	-0.0436	-0.0545	-0.0325	-0.0289
A_caninum		0	-0.0101	-0.0036	-0.0016	-0.0353	-0.0257	-0.0382	-0.2233	-0.2315	-0.0253	-0.0288	-0.0309	-0.1329	-0.1399	-0.1506	-0.1536	-0.1653	-0.0669	-0.0181	-0.0079	-0.0798	-0.0956	-0.0586	-0.0161
N_brasilie			0	-0.0194	-0.0153	-0.0726	-0.0535	-0.0198	-0.3288	-0.3382	-0.0551	-0.0403	-0.0361	-0.2143	-0.2233	-0.2372	-0.2415	-0.2573	-0.106	-0.0457	-0.0233	-0.1426	-0.1628	-0.1094	-0.0244
H_contortu				0	-0.0012	-0.0238	-0.0174	-0.0468	-0.1846	-0.1913	-0.0171	-0.0393	-0.0439	-0.1052	-0.1117	-0.1205	-0.1231	-0.133	-0.0455	-0.0123	-0.0075	-0.0595	-0.0712	-0.0443	-0.0234
O_ostertag					0	-0.027	-0.0188	-0.0454	-0.1993	-0.2065	-0.0194	-0.0328	-0.0357	-0.1159	-0.1226	-0.1324	-0.1347	-0.1457	-0.0526	-0.0136	-0.0067	-0.0669	-0.0802	-0.0486	-0.02
C_elegans						0	-0.004	-0.1093	-0.0944	-0.0993	-0.0164	-0.072	-0.0821	-0.0479	-0.0525	-0.0573	-0.0579	-0.0646	-0.0339	-0.0214	-0.0322	-0.0285	-0.0345	-0.0257	-0.0631
C_briggsae							0	-0.0833	-0.1254	-0.1308	-0.0194	-0.0637	-0.0711	-0.0716	-0.0772	-0.0832	-0.0844	-0.0933	-0.0378	-0.0223	-0.0268	-0.0458	-0.0531	-0.0389	-0.0565
P_pacificu								0	-0.3946	-0.4056	-0.0962	-0.0797	-0.0771	-0.2695	-0.2793	-0.2941	-0.3001	-0.3181	-0.1554	-0.085	-0.058	-0.2006	-0.2198	-0.1716	-0.0671
S_stercora									0	-0.0005	-0.1392	-0.2788	-0.3163	-0.0219	-0.022	-0.0183	-0.0154	-0.0132	-0.0982	-0.1469	-0.2012	-0.0501	-0.0439	-0.0876	-0.2714
S_ratti										0	-0.1464	-0.2888	-0.3275	-0.0238	-0.0239	-0.0199	-0.0168	-0.0144	-0.0996	-0.1543	-0.2092	-0.0537	-0.047	-0.0907	-0.2799
P_penetran											0	-0.0405	-0.0472	-0.0694	-0.0748	-0.082	-0.0835	-0.0908	-0.0364	-0.0098	-0.016	-0.0358	-0.0437	-0.024	-0.035
G_pallida												0	-0.0036	-0.1598	-0.1654	-0.1794	-0.1847	-0.1978	-0.1021	-0.0423	-0.0285	-0.1123	-0.1339	-0.0702	-0.0173
G_rostochi													0	-0.1875	-0.1937	-0.2089	-0.2144	-0.2294	-0.1159	-0.0502	-0.0329	-0.1319	-0.1543	-0.0843	-0.0173
M_incognit														0	-0.0002	-0.0007	-0.0011	-0.0027	-0.0508	-0.0785	-0.116	-0.021	-0.0199	-0.0344	-0.1611
M_javanica															0	-0.0004	-0.0009	-0.0024	-0.0549	-0.0837	-0.1224	-0.0238	-0.0225	-0.0376	-0.168
M_arenaria																0	-0.0004	-0.0014	-0.0591	-0.0911	-0.132	-0.0258	-0.0233	-0.0421	-0.1807
M_hapla																	0	-0.0007	-0.0605	-0.0926	-0.1344	-0.0252	-0.0226	-0.0431	-0.1849
M_chitwood																		0	-0.067	-0.0996	-0.1437	-0.0259	-0.0224	-0.0465	-0.1966
Z_punctata																			0	-0.0422	-0.0579	-0.0434	-0.0461	-0.0369	-0.0893
A_suum																				0	-0.0054	-0.0338	-0.042	-0.0262	-0.0341
T_canis																					0	-0.0606	-0.0729	-0.0426	-0.0197
B_malayi																						0	-0.0017	-0.0114	-0.1022
D_immitis																							0	-0.0175	-0.1215
T_spiralis																								0	-0.0613
T_muris																									0
1-antilog(-D) values
	N_american	A_caninum	N_brasilie	H_contortu	O_ostertag	C_elegans	C_briggsae	P_pacificu	S_stercora	S_ratti	P_penetran	G_pallida	G_rostochi	M_incognit	M_javanica	M_arenaria	M_hapla	M_chitwood	Z_punctata	A_suum	T_canis	B_malayi	D_immitis	T_spiralis	T_muris
N_american	0	0.00717414	0.0312028	0.0030952	0.00399201	0.0153805	0.0129159	0.0624639	0.13998	0.145381	0.0162663	0.0405547	0.0473427	0.0773451	0.0824975	0.0895352	0.091536	0.0994954	0.0393066	0.00975214	0.0101482	0.0426632	0.0530415	0.0319776	0.0284864
A_caninum		0	0.0100492	0.00359353	0.00159872	0.0346842	0.0253726	0.0374796	0.200125	0.206657	0.0249826	0.0283892	0.0304275	0.124447	0.130555	0.139808	0.142385	0.152361	0.0647113	0.0179372	0.00786888	0.076699	0.0911725	0.0569161	0.0159711
N_brasilie			0	0.019213	0.0151835	0.0700273	0.0520941	0.0196053	0.280213	0.286947	0.0536095	0.0394988	0.0354562	0.192894	0.200125	0.211166	0.214551	0.226864	0.100575	0.0446715	0.0230307	0.132899	0.150239	0.103628	0.0241047
H_contortu				0	0.00119928	0.023519	0.0172495	0.0457218	0.168563	0.174115	0.0169546	0.0385378	0.0429503	0.0998555	0.105687	0.113523	0.115825	0.124535	0.0444804	0.0122247	0.00747195	0.0577645	0.0687244	0.0433331	0.0231283
O_ostertag					0	0.0266388	0.0186244	0.0443848	0.180696	0.186574	0.019213	0.0322679	0.0350703	0.109436	0.115383	0.124009	0.126022	0.135583	0.0512406	0.0135079	0.00667761	0.0647113	0.0770683	0.0474379	0.0198013
C_elegans						0	0.00399201	0.103539	0.0900813	0.094529	0.0162663	0.0694691	0.0788202	0.0467709	0.0511457	0.0556893	0.0562557	0.0625576	0.0333318	0.0211726	0.0316871	0.0280977	0.0339117	0.0253726	0.0611504
C_briggsae							0	0.0799249	0.117856	0.122607	0.019213	0.0617136	0.0686312	0.0690968	0.0742953	0.0798329	0.0809364	0.0890798	0.0370945	0.0220532	0.0264441	0.044767	0.0517148	0.0381531	0.0549335
P_pacificu								0	0.32605	0.333423	0.0917177	0.0766067	0.0742027	0.236239	0.243687	0.254798	0.259256	0.27247	0.143927	0.0814877	0.0563501	0.18176	0.197321	0.157684	0.0648983
S_stercora									0	0.000499875	0.129946	0.243309	0.271159	0.0216619	0.0217598	0.0181336	0.015282	0.0131133	0.0935324	0.13662	0.182251	0.0488657	0.0429503	0.0838727	0.237688
S_ratti										0	0.136188	0.250838	0.279277	0.023519	0.0236167	0.0197033	0.0166597	0.0142968	0.0948006	0.142985	0.188767	0.0522836	0.0459126	0.0867083	0.244141
P_penetran											0	0.0396908	0.0461034	0.0670466	0.0720709	0.078728	0.0801089	0.0867997	0.0357455	0.00975214	0.0158727	0.0351668	0.0427589	0.0237143	0.0343946
G_pallida												0	0.00359353	0.147686	0.152445	0.164228	0.168646	0.179466	0.0970607	0.0414178	0.0280977	0.106224	0.125322	0.0677926	0.0171512
G_rostochi													0	0.170971	0.176095	0.188524	0.192974	0.20499	0.109436	0.0489608	0.0323647	0.123571	0.142985	0.0808445	0.0171512
M_incognit														0	0.00019998	0.000699755	0.0010994	0.00269636	0.0495313	0.0754979	0.109525	0.020781	0.0197033	0.033815	0.148793
M_javanica															0	0.00039992	0.000899595	0.00239712	0.0534202	0.0802929	0.115206	0.023519	0.0222488	0.0369019	0.154646
M_arenaria																0	0.00039992	0.00139902	0.0573875	0.0870736	0.123659	0.02547	0.0230307	0.0412261	0.165314
M_hapla																	0	0.000699755	0.0587062	0.0884419	0.12576	0.0248851	0.0223465	0.0421844	0.168813
M_chitwood																		0	0.0648048	0.0948006	0.133852	0.0255675	0.022151	0.0454354	0.178481
Z_punctata																			0	0.041322	0.0562557	0.0424717	0.0450535	0.0362275	0.0854288
A_suum																				0	0.00538545	0.0332352	0.0411302	0.0258598	0.0335251
T_canis																					0	0.0588004	0.0703062	0.0417054	0.0195072
B_malayi																						0	0.00169856	0.0113353	0.097151
D_immitis																							0	0.0173478	0.114409
T_spiralis																								0	0.059459
T_muris																									0
