# Supplementary material for: Codon usage patterns in Nematoda: analysis based on over 25 million codons in thirty-two species
Source: Genome Biol. 2006 Aug 14;7(8):R75. doi: 10.1186/gb-2006-7-8-r75 (PMC1779591; doi:10.1186/gb-2006-7-8-r75)
Supplement: Additional file 4 [file gb-2006-7-8-r75-S4.xls]

## Sheet: N1 context 32 species
Species	% N1 context	# sequences
AC	63.5	3207
AL	38.5	508
AS	79.1	5830
AY	69.7	2814
BM	81.1	6483
DI	57	1380
GP	54.5	479
GR	77	2182
HC	77.9	4102
HG	84	5564
MA	66	1483
MC	61.9	1906
MH	73.8	3507
MI	74.2	3214
MJ	68	2086
NA	61.1	1784
NB	48	630
OO	71.7	1961
OV	72.5	2914
PE	44.3	338
PP	75.8	2597
PT	59.8	2457
SR	57.4	2682
SS	63.5	2803
TC	52	866
TD	66.8	1616
TM	58.6	1179
TS	75.4	2693
TV	54.5	1000
ZP	10.7	102
====elegans	(EST/partial	sets)====
CE ESTs	86.9	4754	(CEA	+	CEB)
CE-A	74.6	1512
CE-B	83.2	3242
CE and CB full sets
CE	95.9	22254
CB	95.5	19528

## Sheet: CDCB
==== OUTPUT.rand_context_by_bin.fixed.AL ====
codon-context	CDCB	stddev
(uvw-n)	R(uvw-n)	stddev((sim uvw-n)
-----------------------------------------------------------------------------
ALA-group
GCA -A	0.911	0.047
*GCA -C	1.26	0.055
GCA -G	0.91	0.048
GCA -T	0.981	0.057
GCC -A	1.055	0.071
*GCC -C	0.566	0.06
*GCC -G	1.448	0.065
*GCC -T	0.709	0.064
GCG -A	1.061	0.059
GCG -C	1.112	0.053
GCG -G	1.004	0.055
*GCG -T	0.785	0.07
*GCT -A	0.682	0.059
GCT -C	1.031	0.062
*GCT -G	1.343	0.061
GCT -T	0.89	0.058
PRO-group
CCA -A	0.92	0.071
*CCA -C	1.264	0.062
*CCA -G	0.8	0.064
CCA -T	1.129	0.066
CCC -A	0.909	0.087
CCC -C	0.821	0.078
CCC -G	1.155	0.087
CCC -T	1.08	0.083
*CCG -A	1.338	0.069
CCG -C	0.914	0.076
CCG -G	1.054	0.071
*CCG -T	0.544	0.08
*CCT -A	0.542	0.069
CCT -C	1.187	0.071
CCT -G	1.15	0.069
CCT -T	1.206	0.074
SER-group
*AGC -A	1.244	0.071
*AGC -C	0.779	0.073
AGC -G	0.974	0.071
AGC -T	0.936	0.07
*AGT -A	0.619	0.072
AGT -C	0.926	0.081
*AGT -G	1.47	0.072
AGT -T	0.896	0.08
TCA -A	1.051	0.066
*TCA -C	1.278	0.072
*TCA -G	0.596	0.067
*TCA -T	1.24	0.066
TCC -A	1.065	0.089
TCC -C	0.744	0.096
TCC -G	1.029	0.083
TCC -T	1.136	0.082
*TCG -A	1.28	0.063
TCG -C	0.988	0.072
*TCG -G	0.69	0.061
TCG -T	1.09	0.063
*TCT -A	0.539	0.077
TCT -C	1.22	0.091
TCT -G	1.004	0.08
*TCT -T	1.394	0.087
THR-group
*ACA -A	1.234	0.067
ACA -C	1.098	0.058
ACA -G	0.812	0.07
ACA -T	0.854	0.074
ACC -A	0.79	0.071
ACC -C	0.782	0.091
*ACC -G	1.369	0.081
ACC -T	0.964	0.08
*ACG -A	1.494	0.066
ACG -C	0.974	0.072
*ACG -G	0.733	0.065
*ACG -T	0.747	0.078
*ACT -A	0.731	0.07
ACT -C	0.954	0.084
ACT -G	1.129	0.081
ACT -T	1.223	0.08
==== OUTPUT.rand_context_by_bin.fixed.AC ====
codon-context	CDCB		stddev
(uvw-n)		R(uvw-n)	stddev((sim uvw-n)
-----------------------------------------------------------------------------
ALA-group
GCA -A	0.94	0.021
GCA -C	1.019	0.024
GCA -G	1.038	0.023
GCA -T	1.002	0.025
*GCC -A	1.256	0.024
*GCC -C	0.65	0.023
GCC -G	1.066	0.024
*GCC -T	0.916	0.025
*GCG -A	1.198	0.032
GCG -C	1.01	0.028
*GCG -G	0.806	0.033
GCG -T	1.006	0.024
*GCT -A	0.683	0.017
*GCT -C	1.129	0.021
*GCT -G	1.312	0.018
*GCT -T	0.821	0.021
PRO-group
*CCA -A	0.912	0.025
*CCA -C	1.164	0.024
CCA -G	0.946	0.024
CCA -T	1.026	0.027
*CCC -A	1.307	0.037
*CCC -C	0.692	0.033
CCC -G	1.018	0.036
*CCC -T	0.871	0.037
*CCG -A	1.132	0.032
CCG -C	1.005	0.03
*CCG -G	0.829	0.032
CCG -T	1.07	0.03
*CCT -A	0.685	0.03
*CCT -C	1.212	0.025
*CCT -G	1.172	0.023
CCT -T	0.947	0.026
SER-group
*AGC -A	1.227	0.03
*AGC -C	0.827	0.028
*AGC -G	0.888	0.029
AGC -T	1.038	0.028
*AGT -A	0.701	0.03
AGT -C	0.994	0.032
*AGT -G	1.182	0.031
*AGT -T	1.149	0.033
TCA -A	0.943	0.025
*TCA -C	1.146	0.026
*TCA -G	0.787	0.027
*TCA -T	1.249	0.025
*TCC -A	1.18	0.028
*TCC -C	0.636	0.028
TCC -G	0.992	0.026
*TCC -T	1.155	0.032
TCG -A	1.079	0.028
TCG -C	1.026	0.027
*TCG -G	0.783	0.028
*TCG -T	1.194	0.027
*TCT -A	0.677	0.029
*TCT -C	1.159	0.026
*TCT -G	1.139	0.024
TCT -T	1.07	0.026
THR-group
ACA -A	1.06	0.028
ACA -C	0.942	0.026
ACA -G	0.923	0.027
*ACA -T	1.095	0.022
*ACC -A	1.219	0.028
*ACC -C	0.772	0.029
ACC -G	0.954	0.029
ACC -T	1.008	0.029
*ACG -A	1.23	0.028
ACG -C	1.014	0.03
*ACG -G	0.782	0.031
ACG -T	0.992	0.03
*ACT -A	0.664	0.027
*ACT -C	1.115	0.023
*ACT -G	1.282	0.029
*ACT -T	0.912	0.029
==== OUTPUT.rand_context_by_bin.fixed.AY ====
codon-context	CDCB		stddev
(uvw-n)		R(uvw-n)	stddev((sim uvw-n)
-----------------------------------------------------------------------------
ALA-group
GCA -A	0.969	0.019
GCA -C	1.006	0.02
GCA -G	0.985	0.019
*GCA -T	1.063	0.019
*GCC -A	1.278	0.018
*GCC -C	0.691	0.019
GCC -G	1.008	0.02
GCC -T	0.941	0.02
*GCG -A	1.185	0.025
GCG -C	0.99	0.023
*GCG -G	0.781	0.021
*GCG -T	1.13	0.024
*GCT -A	0.655	0.017
*GCT -C	1.131	0.018
*GCT -G	1.304	0.016
*GCT -T	0.799	0.017
PRO-group
*CCA -A	0.898	0.021
*CCA -C	1.123	0.022
CCA -G	0.957	0.022
*CCA -T	1.08	0.021
*CCC -A	1.363	0.029
*CCC -C	0.649	0.029
CCC -G	0.974	0.031
CCC -T	0.924	0.029
*CCG -A	1.162	0.025
CCG -C	1.01	0.023
*CCG -G	0.777	0.023
*CCG -T	1.151	0.023
*CCT -A	0.618	0.025
*CCT -C	1.265	0.025
*CCT -G	1.183	0.021
*CCT -T	0.914	0.024
SER-group
*AGC -A	1.292	0.025
*AGC -C	0.778	0.026
*AGC -G	0.89	0.025
AGC -T	1.029	0.023
*AGT -A	0.691	0.03
AGT -C	1.028	0.028
*AGT -G	1.254	0.027
AGT -T	0.965	0.033
TCA -A	0.979	0.024
*TCA -C	1.11	0.022
*TCA -G	0.851	0.024
*TCA -T	1.168	0.025
*TCC -A	1.235	0.025
*TCC -C	0.639	0.025
TCC -G	1.015	0.024
TCC -T	1.058	0.026
*TCG -A	1.096	0.024
TCG -C	1.045	0.024
*TCG -G	0.748	0.024
*TCG -T	1.259	0.024
*TCT -A	0.605	0.028
*TCT -C	1.167	0.025
*TCT -G	1.208	0.028
TCT -T	1.01	0.026
THR-group
ACA -A	1.015	0.025
ACA -C	0.969	0.023
ACA -G	0.932	0.023
*ACA -T	1.138	0.023
*ACC -A	1.292	0.021
*ACC -C	0.756	0.025
*ACC -G	0.887	0.025
ACC -T	1.059	0.025
*ACG -A	1.262	0.027
ACG -C	0.952	0.027
*ACG -G	0.812	0.026
ACG -T	1.004	0.026
*ACT -A	0.662	0.024
*ACT -C	1.136	0.025
*ACT -G	1.263	0.021
*ACT -T	0.859	0.025
==== OUTPUT.rand_context_by_bin.fixed.AS ====
codon-context	CDCB		stddev
(uvw-n)		R(uvw-n)	stddev((sim uvw-n)
-----------------------------------------------------------------------------
ALA-group
GCA -A	1.005	0.014
*GCA -C	1.182	0.014
*GCA -G	0.833	0.014
*GCA -T	1.052	0.015
*GCC -A	1.082	0.02
*GCC -C	0.541	0.019
*GCC -G	1.403	0.018
*GCC -T	0.751	0.019
*GCG -A	1.216	0.017
*GCG -C	0.941	0.018
*GCG -G	0.927	0.017
*GCG -T	0.863	0.018
*GCT -A	0.707	0.016
GCT -C	0.956	0.015
*GCT -G	1.358	0.014
*GCT -T	0.917	0.017
PRO-group
*CCA -A	0.906	0.017
*CCA -C	1.366	0.017
*CCA -G	0.796	0.017
*CCA -T	1.056	0.017
CCC -A	1.04	0.024
*CCC -C	0.768	0.025
*CCC -G	1.227	0.027
*CCC -T	0.839	0.023
*CCG -A	1.219	0.019
CCG -C	1.014	0.021
*CCG -G	0.875	0.019
*CCG -T	0.86	0.019
*CCT -A	0.58	0.022
*CCT -C	1.321	0.02
*CCT -G	1.152	0.021
CCT -T	1.025	0.019
SER-group
*AGC -A	1.321	0.019
*AGC -C	0.584	0.017
AGC -G	0.977	0.019
AGC -T	1.015	0.02
*AGT -A	0.768	0.021
*AGT -C	0.864	0.02
*AGT -G	1.348	0.018
AGT -T	0.942	0.02
*TCA -A	0.94	0.016
*TCA -C	1.154	0.017
*TCA -G	0.602	0.016
*TCA -T	1.528	0.016
TCC -A	1.037	0.026
*TCC -C	0.676	0.022
*TCC -G	1.104	0.023
*TCC -T	1.128	0.024
*TCG -A	1.288	0.018
*TCG -C	0.895	0.016
*TCG -G	0.812	0.017
TCG -T	0.984	0.019
*TCT -A	0.713	0.021
*TCT -C	1.209	0.021
*TCT -G	0.934	0.021
*TCT -T	1.285	0.021
THR-group
*ACA -A	1.181	0.017
*ACA -C	1.056	0.016
*ACA -G	0.74	0.019
*ACA -T	1.076	0.018
ACC -A	1.059	0.022
*ACC -C	0.608	0.019
*ACC -G	1.275	0.023
*ACC -T	0.907	0.021
*ACG -A	1.218	0.019
ACG -C	1.011	0.021
*ACG -G	0.891	0.018
*ACG -T	0.841	0.019
*ACT -A	0.704	0.017
*ACT -C	1.111	0.022
*ACT -G	1.187	0.019
ACT -T	1.018	0.018
==== OUTPUT.rand_context_by_bin.fixed.DI ====
codon-context	CDCB		stddev
(uvw-n)		R(uvw-n)	stddev((sim uvw-n)
-----------------------------------------------------------------------------
ALA-group
GCA -A	1.051	0.032
GCA -C	0.928	0.033
GCA -G	0.927	0.031
GCA -T	1.074	0.032
*GCC -A	1.194	0.057
*GCC -C	0.748	0.061
GCC -G	1.09	0.062
GCC -T	0.838	0.055
GCG -A	1.124	0.057
GCG -C	1.135	0.048
GCG -G	1.046	0.061
*GCG -T	0.664	0.055
*GCT -A	0.727	0.032
*GCT -C	0.888	0.031
*GCT -G	1.392	0.037
GCT -T	0.997	0.03
PRO-group
CCA -A	0.987	0.038
CCA -C	1.017	0.036
CCA -G	0.915	0.036
CCA -T	1.102	0.037
CCC -A	1.167	0.087
*CCC -C	0.651	0.078
CCC -G	0.994	0.08
CCC -T	1.069	0.084
CCG -A	1.023	0.062
CCG -C	1.169	0.068
CCG -G	1.026	0.054
*CCG -T	0.796	0.066
*CCT -A	0.645	0.057
*CCT -C	1.215	0.051
*CCT -G	1.252	0.055
CCT -T	1.001	0.049
SER-group
*AGC -A	1.399	0.057
*AGC -C	0.545	0.049
AGC -G	0.833	0.061
AGC -T	1.034	0.063
*AGT -A	0.849	0.038
*AGT -C	0.784	0.038
*AGT -G	1.278	0.039
AGT -T	1.052	0.041
TCA -A	0.924	0.038
TCA -C	1.043	0.034
*TCA -G	0.803	0.028
*TCA -T	1.298	0.03
*TCC -A	1.18	0.059
*TCC -C	0.78	0.057
TCC -G	0.954	0.064
TCC -T	0.993	0.052
*TCG -A	1.173	0.052
TCG -C	1.052	0.048
TCG -G	0.876	0.053
TCG -T	0.869	0.053
*TCT -A	0.647	0.041
TCT -C	1.065	0.042
*TCT -G	1.142	0.042
*TCT -T	1.253	0.035
THR-group
ACA -A	1.057	0.031
ACA -C	0.943	0.035
*ACA -G	0.86	0.028
*ACA -T	1.133	0.036
*ACC -A	1.269	0.059
*ACC -C	0.526	0.05
*ACC -G	1.268	0.051
*ACC -T	0.71	0.06
*ACG -A	1.229	0.051
ACG -C	1.099	0.054
ACG -G	0.891	0.052
*ACG -T	0.736	0.059
*ACT -A	0.766	0.037
*ACT -C	0.815	0.036
*ACT -G	1.347	0.037
ACT -T	1.057	0.035
==== OUTPUT.rand_context_by_bin.fixed.BM ====
codon-context	CDCB		stddev
(uvw-n)		R(uvw-n)	stddev((sim uvw-n)
-----------------------------------------------------------------------------
ALA-group
*GCA -A	1.044	0.014
GCA -C	0.996	0.015
GCA -G	0.971	0.015
GCA -T	0.978	0.015
*GCC -A	1.189	0.03
*GCC -C	0.804	0.027
GCC -G	1.071	0.025
*GCC -T	0.828	0.028
GCG -A	1.047	0.026
*GCG -C	1.107	0.027
*GCG -G	1.132	0.025
*GCG -T	0.698	0.029
*GCT -A	0.773	0.016
*GCT -C	0.878	0.015
*GCT -G	1.443	0.017
*GCT -T	0.889	0.017
PRO-group
CCA -A	0.961	0.016
*CCA -C	1.192	0.02
*CCA -G	0.932	0.018
CCA -T	0.962	0.017
*CCC -A	1.147	0.034
CCC -C	0.892	0.037
CCC -G	1.018	0.03
*CCC -T	0.87	0.035
CCG -A	0.994	0.028
CCG -C	1.026	0.027
*CCG -G	1.117	0.028
*CCG -T	0.842	0.027
*CCT -A	0.628	0.022
*CCT -C	1.108	0.022
*CCT -G	1.321	0.021
CCT -T	1.029	0.023
SER-group
*AGC -A	1.342	0.027
*AGC -C	0.744	0.024
*AGC -G	0.873	0.023
*AGC -T	0.91	0.026
*AGT -A	0.856	0.02
*AGT -C	0.819	0.02
*AGT -G	1.236	0.018
*AGT -T	1.064	0.018
*TCA -A	0.942	0.017
*TCA -C	1.086	0.017
*TCA -G	0.814	0.017
*TCA -T	1.217	0.014
*TCC -A	1.201	0.025
*TCC -C	0.72	0.027
TCC -G	0.945	0.027
TCC -T	1.025	0.026
*TCG -A	1.102	0.025
TCG -C	0.975	0.026
TCG -G	0.931	0.023
TCG -T	0.958	0.025
*TCT -A	0.685	0.02
*TCT -C	1.127	0.019
*TCT -G	1.118	0.018
*TCT -T	1.17	0.017
THR-group
*ACA -A	1.135	0.017
*ACA -C	0.94	0.016
*ACA -G	0.892	0.017
ACA -T	0.995	0.015
*ACC -A	1.318	0.028
*ACC -C	0.664	0.024
ACC -G	1.063	0.024
*ACC -T	0.778	0.023
*ACG -A	1.177	0.026
ACG -C	0.944	0.023
ACG -G	1.036	0.026
*ACG -T	0.775	0.028
*ACT -A	0.734	0.021
*ACT -C	0.842	0.019
*ACT -G	1.357	0.019
*ACT -T	1.066	0.019
==== OUTPUT.rand_context_by_bin.fixed.GP ====
codon-context	CDCB		stddev
(uvw-n)		R(uvw-n)	stddev((sim uvw-n)
-----------------------------------------------------------------------------
ALA-group
*GCA -A	1.262	0.054
GCA -C	1.119	0.055
*GCA -G	0.668	0.056
GCA -T	1.015	0.059
*GCC -A	1.212	0.043
*GCC -C	0.763	0.04
*GCC -G	1.208	0.052
*GCC -T	0.692	0.045
*GCG -A	0.793	0.056
*GCG -C	1.156	0.049
*GCG -G	1.155	0.05
GCG -T	0.859	0.047
*GCT -A	0.515	0.055
GCT -C	1.038	0.049
*GCT -G	1.297	0.059
GCT -T	1.139	0.052
PRO-group
*CCA -A	1.478	0.057
CCA -C	0.838	0.063
*CCA -G	0.723	0.071
CCA -T	0.961	0.06
*CCC -A	0.811	0.05
*CCC -C	1.49	0.047
CCC -G	1.087	0.043
*CCC -T	0.563	0.051
*CCG -A	0.831	0.038
*CCG -C	1.269	0.045
CCG -G	1.031	0.042
CCG -T	0.865	0.048
*CCT -A	0.432	0.058
*CCT -C	1.604	0.058
CCT -G	0.911	0.062
*CCT -T	1.179	0.059
SER-group
AGC -A	1.167	0.061
*AGC -C	0.746	0.061
AGC -G	1.054	0.065
AGC -T	0.983	0.063
*AGT -A	0.683	0.076
AGT -C	0.985	0.072
*AGT -G	1.26	0.082
AGT -T	1.033	0.077
TCA -A	1.169	0.075
TCA -C	0.823	0.067
TCA -G	0.815	0.077
*TCA -T	1.248	0.072
TCC -A	1.166	0.057
*TCC -C	0.788	0.054
TCC -G	1.01	0.053
TCC -T	1.01	0.052
*TCG -A	0.741	0.057
TCG -C	1.059	0.055
TCG -G	1.143	0.052
TCG -T	1.057	0.058
*TCT -A	0.405	0.061
*TCT -C	1.279	0.059
TCT -G	0.863	0.063
*TCT -T	1.646	0.055
THR-group
*ACA -A	1.416	0.064
ACA -C	1.001	0.064
*ACA -G	0.683	0.062
ACA -T	0.905	0.061
*ACC -A	1.364	0.057
*ACC -C	0.658	0.058
ACC -G	1.147	0.06
*ACC -T	0.705	0.064
ACG -A	0.868	0.06
*ACG -C	1.358	0.047
ACG -G	1.131	0.066
*ACG -T	0.573	0.05
*ACT -A	0.456	0.064
ACT -C	1.012	0.064
ACT -G	1.152	0.066
*ACT -T	1.462	0.057
==== OUTPUT.rand_context_by_bin.fixed.GR ====
codon-context	CDCB		stddev
(uvw-n)		R(uvw-n)	stddev((sim uvw-n)
-----------------------------------------------------------------------------
ALA-group
*GCA -A	1.205	0.03
*GCA -C	1.124	0.029
*GCA -G	0.699	0.025
GCA -T	1.056	0.024
*GCC -A	1.313	0.022
*GCC -C	0.649	0.022
*GCC -G	1.176	0.021
*GCC -T	0.714	0.022
*GCG -A	0.809	0.022
*GCG -C	1.117	0.022
*GCG -G	1.149	0.022
*GCG -T	0.877	0.022
*GCT -A	0.408	0.027
GCT -C	0.967	0.03
*GCT -G	1.314	0.03
*GCT -T	1.328	0.028
PRO-group
*CCA -A	1.564	0.029
*CCA -C	0.891	0.031
*CCA -G	0.537	0.028
*CCA -T	1.106	0.027
CCC -A	0.98	0.031
*CCC -C	0.845	0.029
*CCC -G	1.225	0.026
*CCC -T	0.849	0.026
CCG -A	0.95	0.023
*CCG -C	1.153	0.025
*CCG -G	0.89	0.021
CCG -T	1.059	0.023
*CCT -A	0.439	0.038
*CCT -C	1.497	0.036
*CCT -G	0.8	0.036
*CCT -T	1.48	0.033
SER-group
*AGC -A	1.468	0.027
*AGC -C	0.675	0.028
AGC -G	1.027	0.03
*AGC -T	0.711	0.025
*AGT -A	0.386	0.033
*AGT -C	1.113	0.035
*AGT -G	1.319	0.037
*AGT -T	1.179	0.034
*TCA -A	1.423	0.035
TCA -C	0.925	0.032
*TCA -G	0.613	0.034
*TCA -T	1.136	0.033
*TCC -A	1.258	0.029
*TCC -C	0.692	0.027
TCC -G	1.068	0.026
*TCC -T	0.908	0.025
*TCG -A	0.834	0.022
*TCG -C	1.145	0.027
TCG -G	1.023	0.023
TCG -T	1.011	0.028
*TCT -A	0.42	0.032
*TCT -C	1.226	0.033
TCT -G	1.034	0.033
*TCT -T	1.455	0.028
THR-group
*ACA -A	1.539	0.029
*ACA -C	0.874	0.031
*ACA -G	0.665	0.03
ACA -T	0.959	0.031
*ACC -A	1.396	0.023
*ACC -C	0.572	0.028
*ACC -G	1.223	0.027
*ACC -T	0.618	0.025
ACG -A	0.949	0.024
*ACG -C	1.112	0.024
*ACG -G	1.134	0.028
*ACG -T	0.721	0.027
*ACT -A	0.43	0.029
ACT -C	1.005	0.028
ACT -G	1.088	0.031
*ACT -T	1.616	0.033
==== OUTPUT.rand_context_by_bin.fixed.HC ====
codon-context	CDCB		stddev
(uvw-n)		R(uvw-n)	stddev((sim uvw-n)
-----------------------------------------------------------------------------
ALA-group
GCA -A	1.041	0.015
*GCA -C	0.945	0.017
GCA -G	0.954	0.016
*GCA -T	1.082	0.015
*GCC -A	1.32	0.017
*GCC -C	0.712	0.018
GCC -G	0.965	0.017
*GCC -T	0.906	0.016
*GCG -A	1.232	0.023
*GCG -C	0.88	0.026
*GCG -G	0.851	0.023
GCG -T	1.051	0.024
*GCT -A	0.687	0.011
*GCT -C	1.194	0.014
*GCT -G	1.256	0.015
*GCT -T	0.789	0.013
PRO-group
*CCA -A	0.931	0.019
*CCA -C	1.117	0.018
*CCA -G	0.944	0.017
*CCA -T	1.066	0.019
*CCC -A	1.318	0.024
*CCC -C	0.763	0.028
CCC -G	0.972	0.023
*CCC -T	0.835	0.025
*CCG -A	1.184	0.022
*CCG -C	0.832	0.025
*CCG -G	0.885	0.023
*CCG -T	1.119	0.023
*CCT -A	0.633	0.019
*CCT -C	1.25	0.017
*CCT -G	1.24	0.019
*CCT -T	0.836	0.019
SER-group
*AGC -A	1.254	0.023
*AGC -C	0.912	0.026
*AGC -G	0.84	0.022
AGC -T	1	0.024
*AGT -A	0.795	0.02
AGT -C	0.985	0.023
*AGT -G	1.135	0.022
*AGT -T	1.084	0.021
TCA -A	0.957	0.018
TCA -C	1.033	0.018
*TCA -G	0.8	0.017
*TCA -T	1.385	0.018
*TCC -A	1.144	0.022
*TCC -C	0.794	0.024
TCC -G	0.983	0.024
TCC -T	1.046	0.022
*TCG -A	1.12	0.022
*TCG -C	0.854	0.022
*TCG -G	0.863	0.022
*TCG -T	1.23	0.022
*TCT -A	0.665	0.02
*TCT -C	1.123	0.021
*TCT -G	1.199	0.02
TCT -T	1.009	0.019
THR-group
*ACA -A	1.102	0.02
*ACA -C	0.909	0.018
*ACA -G	0.857	0.021
*ACA -T	1.205	0.018
*ACC -A	1.174	0.02
*ACC -C	0.841	0.02
ACC -G	0.965	0.017
ACC -T	0.978	0.022
*ACG -A	1.21	0.022
*ACG -C	0.861	0.023
*ACG -G	0.894	0.024
ACG -T	1.03	0.023
*ACT -A	0.682	0.017
*ACT -C	1.161	0.018
*ACT -G	1.208	0.017
*ACT -T	0.922	0.017
==== OUTPUT.rand_context_by_bin.fixed.HG ====
codon-context	CDCB		stddev
(uvw-n)		R(uvw-n)	stddev((sim uvw-n)
-----------------------------------------------------------------------------
ALA-group
*GCA -A	1.194	0.016
*GCA -C	1.233	0.015
*GCA -G	0.663	0.015
GCA -T	0.999	0.016
*GCC -A	1.354	0.014
*GCC -C	0.695	0.014
*GCC -G	1.143	0.013
*GCC -T	0.658	0.014
*GCG -A	0.893	0.013
*GCG -C	1.097	0.014
*GCG -G	1.168	0.014
*GCG -T	0.769	0.013
*GCT -A	0.372	0.018
*GCT -C	0.886	0.015
*GCT -G	1.304	0.016
*GCT -T	1.483	0.017
PRO-group
*CCA -A	1.637	0.019
*CCA -C	0.893	0.019
*CCA -G	0.443	0.017
*CCA -T	1.137	0.018
CCC -A	1.044	0.019
*CCC -C	0.797	0.018
*CCC -G	1.24	0.018
*CCC -T	0.799	0.02
CCG -A	1.01	0.015
*CCG -C	1.177	0.017
*CCG -G	0.864	0.015
CCG -T	0.993	0.013
*CCT -A	0.362	0.02
*CCT -C	1.314	0.021
*CCT -G	0.898	0.021
*CCT -T	1.637	0.023
SER-group
*AGC -A	1.491	0.018
*AGC -C	0.715	0.021
AGC -G	1.056	0.02
*AGC -T	0.588	0.019
*AGT -A	0.345	0.022
AGT -C	1.011	0.021
*AGT -G	1.395	0.021
*AGT -T	1.237	0.022
*TCA -A	1.301	0.021
*TCA -C	0.94	0.019
*TCA -G	0.639	0.019
*TCA -T	1.227	0.017
*TCC -A	1.186	0.014
*TCC -C	0.706	0.016
*TCC -G	1.138	0.016
*TCC -T	0.872	0.017
*TCG -A	0.792	0.015
*TCG -C	1.193	0.017
TCG -G	1.037	0.013
TCG -T	0.996	0.017
*TCT -A	0.316	0.019
*TCT -C	1.253	0.02
TCT -G	0.994	0.019
*TCT -T	1.62	0.017
THR-group
*ACA -A	1.551	0.017
*ACA -C	0.826	0.02
*ACA -G	0.709	0.02
*ACA -T	0.918	0.019
*ACC -A	1.443	0.016
*ACC -C	0.607	0.018
*ACC -G	1.225	0.017
*ACC -T	0.514	0.019
*ACG -A	0.937	0.016
*ACG -C	1.158	0.016
*ACG -G	1.276	0.016
*ACG -T	0.478	0.016
*ACT -A	0.285	0.017
ACT -C	1.028	0.018
*ACT -G	1.134	0.019
*ACT -T	1.699	0.018
==== OUTPUT.rand_context_by_bin.fixed.MA ====
codon-context	CDCB		stddev
(uvw-n)		R(uvw-n)	stddev((sim uvw-n)
-----------------------------------------------------------------------------
ALA-group
*GCA -A	1.349	0.028
GCA -C	0.949	0.03
*GCA -G	0.876	0.032
*GCA -T	0.722	0.031
GCC -A	1.022	0.049
*GCC -C	1.171	0.049
GCC -G	0.941	0.046
GCC -T	0.908	0.054
GCG -A	0.975	0.062
*GCG -C	1.291	0.063
GCG -G	1.037	0.064
*GCG -T	0.753	0.058
*GCT -A	0.733	0.025
*GCT -C	0.827	0.023
*GCT -G	1.261	0.025
*GCT -T	1.164	0.024
PRO-group
*CCA -A	1.392	0.026
CCA -C	0.953	0.031
*CCA -G	0.852	0.029
*CCA -T	0.689	0.032
CCC -A	0.952	0.072
CCC -C	1.135	0.071
CCC -G	0.996	0.071
CCC -T	0.962	0.062
CCG -A	0.994	0.065
CCG -C	1.074	0.067
CCG -G	0.973	0.06
CCG -T	0.978	0.054
*CCT -A	0.525	0.031
*CCT -C	1.263	0.032
*CCT -G	1.104	0.032
*CCT -T	1.305	0.029
SER-group
*AGC -A	1.363	0.047
AGC -C	0.875	0.053
AGC -G	0.877	0.057
*AGC -T	0.759	0.049
*AGT -A	0.791	0.034
*AGT -C	0.874	0.035
*AGT -G	1.194	0.032
*AGT -T	1.136	0.038
*TCA -A	1.52	0.03
*TCA -C	0.883	0.028
*TCA -G	0.657	0.033
*TCA -T	0.821	0.032
TCC -A	1.009	0.055
*TCC -C	1.273	0.053
*TCC -G	0.639	0.058
*TCC -T	1.234	0.057
TCG -A	1.073	0.058
*TCG -C	1.188	0.058
TCG -G	0.955	0.058
*TCG -T	0.806	0.052
*TCT -A	0.631	0.029
TCT -C	0.985	0.027
*TCT -G	1.193	0.029
*TCT -T	1.267	0.028
THR-group
*ACA -A	1.531	0.026
*ACA -C	0.835	0.032
*ACA -G	0.777	0.025
*ACA -T	0.689	0.024
ACC -A	1.072	0.055
ACC -C	1.159	0.068
ACC -G	0.882	0.06
ACC -T	0.926	0.061
ACG -A	1.006	0.061
*ACG -C	1.324	0.058
ACG -G	0.96	0.052
*ACG -T	0.784	0.059
*ACT -A	0.656	0.03
ACT -C	0.944	0.03
*ACT -G	1.212	0.032
*ACT -T	1.24	0.029
==== OUTPUT.rand_context_by_bin.fixed.MC ====
codon-context	CDCB		stddev
(uvw-n)		R(uvw-n)	stddev((sim uvw-n)
-----------------------------------------------------------------------------
ALA-group
*GCA -A	1.254	0.029
GCA -C	1.022	0.024
*GCA -G	0.872	0.03
*GCA -T	0.786	0.025
GCC -A	1.073	0.053
GCC -C	0.952	0.053
GCC -G	0.954	0.048
GCC -T	0.988	0.048
GCG -A	0.984	0.069
GCG -C	1.132	0.059
GCG -G	1.088	0.065
GCG -T	0.817	0.065
*GCT -A	0.685	0.022
GCT -C	0.956	0.028
*GCT -G	1.302	0.025
*GCT -T	1.106	0.027
PRO-group
*CCA -A	1.295	0.024
CCA -C	0.954	0.026
*CCA -G	0.888	0.026
*CCA -T	0.764	0.027
CCC -A	1.034	0.067
CCC -C	1.069	0.068
CCC -G	0.972	0.072
CCC -T	0.932	0.075
CCG -A	0.961	0.058
*CCG -C	1.387	0.062
CCG -G	0.923	0.061
CCG -T	0.846	0.065
*CCT -A	0.629	0.031
*CCT -C	1.245	0.031
CCT -G	1.085	0.03
*CCT -T	1.215	0.027
SER-group
*AGC -A	1.458	0.052
*AGC -C	0.83	0.045
*AGC -G	0.757	0.049
*AGC -T	0.79	0.05
*AGT -A	0.757	0.037
AGT -C	0.947	0.033
*AGT -G	1.283	0.032
AGT -T	1.038	0.029
*TCA -A	1.37	0.024
*TCA -C	0.912	0.024
*TCA -G	0.685	0.027
TCA -T	0.932	0.024
TCC -A	1.095	0.054
TCC -C	0.921	0.057
*TCC -G	0.8	0.055
TCC -T	1.164	0.058
TCG -A	1.038	0.049
*TCG -C	1.355	0.055
TCG -G	0.823	0.064
TCG -T	0.882	0.061
*TCT -A	0.682	0.027
TCT -C	0.96	0.026
*TCT -G	1.177	0.024
*TCT -T	1.254	0.027
THR-group
*ACA -A	1.398	0.026
*ACA -C	0.81	0.023
*ACA -G	0.813	0.028
*ACA -T	0.822	0.024
ACC -A	1.19	0.066
*ACC -C	0.784	0.06
ACC -G	1.002	0.062
ACC -T	0.903	0.061
ACG -A	0.991	0.066
*ACG -C	1.367	0.059
ACG -G	1.008	0.058
*ACG -T	0.721	0.061
*ACT -A	0.736	0.023
*ACT -C	0.914	0.026
*ACT -G	1.219	0.023
*ACT -T	1.166	0.028
==== OUTPUT.rand_context_by_bin.fixed.MI ====
codon-context	CDCB		stddev
(uvw-n)		R(uvw-n)	stddev((sim uvw-n)
-----------------------------------------------------------------------------
ALA-group
*GCA -A	1.329	0.021
*GCA -C	0.9	0.022
*GCA -G	0.912	0.022
*GCA -T	0.739	0.02
GCC -A	0.981	0.027
*GCC -C	1.127	0.038
GCC -G	0.943	0.029
GCC -T	0.99	0.032
GCG -A	0.975	0.041
*GCG -C	1.163	0.042
GCG -G	1.121	0.044
*GCG -T	0.74	0.047
*GCT -A	0.719	0.016
*GCT -C	0.895	0.015
*GCT -G	1.279	0.016
*GCT -T	1.116	0.016
PRO-group
*CCA -A	1.345	0.021
CCA -C	0.944	0.021
*CCA -G	0.877	0.023
*CCA -T	0.724	0.026
CCC -A	0.894	0.039
*CCC -C	1.326	0.041
*CCC -G	0.845	0.042
CCC -T	1.067	0.043
CCG -A	0.896	0.041
*CCG -C	1.318	0.043
CCG -G	0.98	0.038
CCG -T	0.898	0.04
*CCT -A	0.586	0.024
*CCT -C	1.28	0.024
CCT -G	1.039	0.022
*CCT -T	1.285	0.022
SER-group
*AGC -A	1.322	0.036
*AGC -C	0.894	0.033
*AGC -G	0.826	0.035
*AGC -T	0.865	0.036
*AGT -A	0.744	0.026
AGT -C	0.927	0.025
*AGT -G	1.275	0.027
AGT -T	1.062	0.025
*TCA -A	1.46	0.017
*TCA -C	0.847	0.021
*TCA -G	0.697	0.02
*TCA -T	0.876	0.02
TCC -A	1.026	0.033
*TCC -C	1.158	0.033
*TCC -G	0.598	0.034
*TCC -T	1.342	0.035
TCG -A	1.02	0.04
*TCG -C	1.204	0.04
TCG -G	0.894	0.037
TCG -T	0.932	0.041
*TCT -A	0.669	0.018
TCT -C	0.975	0.019
*TCT -G	1.141	0.017
*TCT -T	1.297	0.018
THR-group
*ACA -A	1.516	0.02
*ACA -C	0.832	0.019
*ACA -G	0.79	0.02
*ACA -T	0.694	0.019
*ACC -A	1.131	0.037
ACC -C	1	0.031
*ACC -G	0.855	0.035
ACC -T	1.002	0.036
ACG -A	1.002	0.037
*ACG -C	1.214	0.044
ACG -G	1.049	0.041
*ACG -T	0.751	0.042
*ACT -A	0.702	0.017
ACT -C	0.949	0.02
*ACT -G	1.18	0.018
*ACT -T	1.225	0.019
==== OUTPUT.rand_context_by_bin.fixed.MH ====
codon-context	CDCB		stddev
(uvw-n)		R(uvw-n)	stddev((sim uvw-n)
-----------------------------------------------------------------------------
ALA-group
*GCA -A	1.305	0.018
GCA -C	0.962	0.021
*GCA -G	0.908	0.018
*GCA -T	0.723	0.019
GCC -A	1.088	0.036
GCC -C	0.983	0.038
*GCC -G	0.857	0.037
GCC -T	1.067	0.033
GCG -A	0.931	0.044
*GCG -C	1.38	0.048
GCG -G	1.074	0.046
*GCG -T	0.694	0.048
*GCT -A	0.709	0.014
*GCT -C	0.846	0.014
*GCT -G	1.291	0.016
*GCT -T	1.157	0.017
PRO-group
*CCA -A	1.335	0.021
CCA -C	0.976	0.021
*CCA -G	0.861	0.019
*CCA -T	0.729	0.019
CCC -A	0.953	0.051
CCC -C	1.111	0.049
CCC -G	0.938	0.052
CCC -T	1.051	0.042
CCG -A	0.962	0.043
*CCG -C	1.275	0.045
CCG -G	0.935	0.05
CCG -T	0.911	0.046
*CCT -A	0.546	0.02
*CCT -C	1.258	0.016
*CCT -G	1.091	0.022
*CCT -T	1.301	0.02
SER-group
*AGC -A	1.34	0.032
AGC -C	0.92	0.039
*AGC -G	0.821	0.04
*AGC -T	0.82	0.036
*AGT -A	0.731	0.024
*AGT -C	0.861	0.02
*AGT -G	1.318	0.024
*AGT -T	1.082	0.023
*TCA -A	1.431	0.02
*TCA -C	0.924	0.02
*TCA -G	0.664	0.018
*TCA -T	0.888	0.018
*TCC -A	1.142	0.041
TCC -C	1.032	0.037
*TCC -G	0.654	0.037
*TCC -T	1.21	0.043
TCG -A	1.096	0.041
*TCG -C	1.163	0.048
*TCG -G	0.854	0.039
TCG -T	0.919	0.039
*TCT -A	0.67	0.019
TCT -C	0.986	0.017
*TCT -G	1.151	0.017
*TCT -T	1.274	0.017
THR-group
*ACA -A	1.465	0.016
*ACA -C	0.875	0.019
*ACA -G	0.791	0.017
*ACA -T	0.722	0.018
*ACC -A	1.198	0.033
ACC -C	0.893	0.041
*ACC -G	0.862	0.038
ACC -T	0.984	0.038
ACG -A	1.099	0.038
*ACG -C	1.274	0.041
ACG -G	0.996	0.04
*ACG -T	0.646	0.048
*ACT -A	0.65	0.018
ACT -C	0.985	0.016
*ACT -G	1.215	0.018
*ACT -T	1.221	0.016
==== OUTPUT.rand_context_by_bin.fixed.MJ ====
codon-context	CDCB		stddev
(uvw-n)		R(uvw-n)	stddev((sim uvw-n)
-----------------------------------------------------------------------------
ALA-group
*GCA -A	1.318	0.03
*GCA -C	0.882	0.029
*GCA -G	0.915	0.023
*GCA -T	0.756	0.03
GCC -A	0.984	0.046
GCC -C	1.019	0.047
GCC -G	1.029	0.044
GCC -T	0.969	0.043
GCG -A	0.881	0.061
*GCG -C	1.302	0.056
*GCG -G	1.247	0.058
*GCG -T	0.619	0.06
*GCT -A	0.737	0.02
*GCT -C	0.883	0.023
*GCT -G	1.264	0.025
*GCT -T	1.132	0.025
PRO-group
*CCA -A	1.343	0.028
*CCA -C	0.874	0.029
*CCA -G	0.887	0.031
*CCA -T	0.767	0.03
CCC -A	0.996	0.059
*CCC -C	1.248	0.058
CCC -G	0.875	0.056
CCC -T	0.958	0.063
CCG -A	1.074	0.057
CCG -C	1.043	0.053
CCG -G	1.1	0.05
*CCG -T	0.74	0.056
*CCT -A	0.582	0.026
*CCT -C	1.246	0.034
*CCT -G	1.086	0.027
*CCT -T	1.27	0.028
SER-group
*AGC -A	1.257	0.047
AGC -C	0.983	0.043
*AGC -G	0.851	0.043
*AGC -T	0.841	0.05
*AGT -A	0.739	0.037
AGT -C	0.999	0.035
*AGT -G	1.205	0.034
*AGT -T	1.109	0.03
*TCA -A	1.468	0.029
TCA -C	0.909	0.032
*TCA -G	0.645	0.028
*TCA -T	0.86	0.03
TCC -A	1.066	0.052
TCC -C	1.053	0.047
*TCC -G	0.657	0.048
*TCC -T	1.279	0.051
TCG -A	1.002	0.05
*TCG -C	1.255	0.046
TCG -G	0.942	0.051
TCG -T	0.863	0.053
*TCT -A	0.677	0.028
TCT -C	0.95	0.025
*TCT -G	1.153	0.024
*TCT -T	1.295	0.025
THR-group
*ACA -A	1.511	0.026
*ACA -C	0.79	0.025
*ACA -G	0.799	0.024
*ACA -T	0.708	0.027
*ACC -A	1.2	0.055
ACC -C	1.002	0.055
ACC -G	0.94	0.053
*ACC -T	0.795	0.049
*ACG -A	1.182	0.058
*ACG -C	1.192	0.06
ACG -G	0.934	0.055
*ACG -T	0.676	0.064
*ACT -A	0.704	0.028
ACT -C	0.969	0.025
*ACT -G	1.178	0.025
*ACT -T	1.212	0.024
==== OUTPUT.rand_context_by_bin.fixed.NB ====
codon-context	CDCB		stddev
(uvw-n)		R(uvw-n)	stddev((sim uvw-n)
-----------------------------------------------------------------------------
ALA-group
GCA -A	0.95	0.051
GCA -C	1.05	0.045
GCA -G	0.941	0.057
GCA -T	1.128	0.045
*GCC -A	1.205	0.042
*GCC -C	0.597	0.039
*GCC -G	1.16	0.041
GCC -T	0.862	0.047
*GCG -A	1.258	0.051
*GCG -C	0.733	0.056
GCG -G	0.86	0.053
*GCG -T	1.186	0.051
*GCT -A	0.568	0.041
*GCT -C	1.343	0.036
*GCT -G	1.242	0.044
*GCT -T	0.796	0.041
PRO-group
CCA -A	0.859	0.052
*CCA -C	1.211	0.048
CCA -G	0.919	0.047
CCA -T	1.116	0.053
CCC -A	1.154	0.072
*CCC -C	0.639	0.07
*CCC -G	1.285	0.07
*CCC -T	0.652	0.066
CCG -A	1.081	0.05
*CCG -C	0.827	0.047
CCG -G	0.906	0.05
*CCG -T	1.262	0.05
*CCT -A	0.578	0.056
*CCT -C	1.388	0.053
*CCT -G	1.174	0.057
CCT -T	0.853	0.055
SER-group
*AGC -A	1.332	0.057
*AGC -C	0.721	0.054
AGC -G	0.921	0.058
AGC -T	0.967	0.053
*AGT -A	0.62	0.079
AGT -C	1.088	0.072
*AGT -G	1.24	0.063
AGT -T	1.033	0.079
TCA -A	0.974	0.063
*TCA -C	1.174	0.056
*TCA -G	0.796	0.061
*TCA -T	1.214	0.061
TCC -A	1.089	0.057
*TCC -C	0.603	0.062
*TCC -G	1.249	0.061
TCC -T	0.863	0.061
*TCG -A	1.207	0.049
TCG -C	0.902	0.053
*TCG -G	0.736	0.048
*TCG -T	1.296	0.053
*TCT -A	0.619	0.065
*TCT -C	1.333	0.065
TCT -G	1.085	0.058
TCT -T	1.028	0.058
THR-group
ACA -A	1.049	0.059
ACA -C	1.121	0.058
*ACA -G	0.783	0.059
ACA -T	1.185	0.065
*ACC -A	1.248	0.054
*ACC -C	0.65	0.044
ACC -G	1.029	0.048
ACC -T	0.981	0.048
*ACG -A	1.266	0.052
*ACG -C	0.755	0.058
*ACG -G	0.799	0.063
*ACG -T	1.265	0.051
*ACT -A	0.665	0.053
*ACT -C	1.392	0.053
ACT -G	1.126	0.059
*ACT -T	0.801	0.057
==== OUTPUT.rand_context_by_bin.fixed.NA ====
codon-context	CDCB		stddev
(uvw-n)		R(uvw-n)	stddev((sim uvw-n)
-----------------------------------------------------------------------------
ALA-group
GCA -A	0.977	0.03
GCA -C	1.027	0.032
GCA -G	1.012	0.027
GCA -T	0.981	0.026
*GCC -A	1.17	0.036
*GCC -C	0.805	0.032
GCC -G	1.074	0.036
*GCC -T	0.849	0.035
*GCG -A	1.264	0.038
GCG -C	0.922	0.039
*GCG -G	0.786	0.039
GCG -T	1.046	0.036
*GCT -A	0.718	0.024
*GCT -C	1.101	0.023
*GCT -G	1.302	0.024
*GCT -T	0.809	0.026
PRO-group
CCA -A	0.927	0.031
*CCA -C	1.146	0.032
CCA -G	0.939	0.03
CCA -T	1.039	0.029
CCC -A	1.112	0.048
*CCC -C	0.72	0.054
*CCC -G	1.16	0.049
CCC -T	0.888	0.046
*CCG -A	1.126	0.038
CCG -C	0.951	0.038
*CCG -G	0.824	0.033
*CCG -T	1.152	0.037
*CCT -A	0.662	0.031
*CCT -C	1.251	0.032
*CCT -G	1.212	0.026
*CCT -T	0.87	0.03
SER-group
*AGC -A	1.284	0.036
*AGC -C	0.7	0.039
AGC -G	0.981	0.037
AGC -T	0.948	0.042
*AGT -A	0.748	0.036
AGT -C	1.025	0.039
*AGT -G	1.143	0.032
AGT -T	1.104	0.038
TCA -A	1.057	0.035
TCA -C	1.098	0.033
*TCA -G	0.712	0.032
*TCA -T	1.271	0.034
*TCC -A	1.141	0.038
*TCC -C	0.669	0.038
TCC -G	0.998	0.039
*TCC -T	1.161	0.039
TCG -A	1.106	0.039
TCG -C	1.016	0.036
*TCG -G	0.754	0.035
*TCG -T	1.222	0.036
*TCT -A	0.638	0.033
*TCT -C	1.201	0.035
*TCT -G	1.126	0.035
TCT -T	1.097	0.037
THR-group
*ACA -A	1.094	0.03
ACA -C	0.968	0.029
*ACA -G	0.866	0.034
*ACA -T	1.112	0.029
*ACC -A	1.228	0.035
*ACC -C	0.648	0.038
ACC -G	1.065	0.035
ACC -T	0.951	0.038
*ACG -A	1.222	0.041
*ACG -C	0.829	0.034
*ACG -G	0.837	0.039
*ACG -T	1.127	0.041
*ACT -A	0.724	0.035
*ACT -C	1.121	0.036
*ACT -G	1.239	0.034
*ACT -T	0.88	0.032
==== OUTPUT.rand_context_by_bin.fixed.PE ====
codon-context	CDCB		stddev
(uvw-n)		R(uvw-n)	stddev((sim uvw-n)
-----------------------------------------------------------------------------
ALA-group
GCA -A	1.06	0.053
GCA -C	1.009	0.054
*GCA -G	0.804	0.048
*GCA -T	1.237	0.057
*GCC -A	1.38	0.057
*GCC -C	0.773	0.051
GCC -G	1.008	0.057
*GCC -T	0.654	0.059
GCG -A	1.145	0.075
GCG -C	0.823	0.089
*GCG -G	1.291	0.086
*GCG -T	0.468	0.077
*GCT -A	0.558	0.064
GCT -C	0.92	0.061
*GCT -G	1.429	0.063
GCT -T	1.029	0.066
PRO-group
*CCA -A	1.195	0.06
CCA -C	0.905	0.054
*CCA -G	0.758	0.06
*CCA -T	1.226	0.054
CCC -A	0.986	0.084
CCC -C	1.004	0.092
CCC -G	1.067	0.09
CCC -T	0.898	0.092
CCG -A	0.929	0.073
CCG -C	1.138	0.076
CCG -G	1.065	0.08
CCG -T	0.809	0.078
*CCT -A	0.419	0.077
CCT -C	1.178	0.083
*CCT -G	1.277	0.085
CCT -T	1.214	0.094
SER-group
*AGC -A	1.332	0.088
AGC -C	0.993	0.08
AGC -G	0.755	0.083
AGC -T	0.915	0.078
*AGT -A	0.549	0.097
AGT -C	0.753	0.091
*AGT -G	1.447	0.091
AGT -T	1.204	0.092
*TCA -A	1.265	0.062
TCA -C	0.819	0.061
*TCA -G	0.524	0.067
*TCA -T	1.626	0.062
TCC -A	1.161	0.071
TCC -C	0.893	0.074
TCC -G	0.851	0.085
TCC -T	1.131	0.073
TCG -A	0.737	0.089
TCG -C	1.107	0.085
TCG -G	1.249	0.099
TCG -T	0.848	0.091
*TCT -A	0.673	0.067
TCT -C	0.868	0.075
TCT -G	1.149	0.077
*TCT -T	1.399	0.078
THR-group
*ACA -A	1.438	0.053
ACA -C	0.852	0.062
*ACA -G	0.635	0.052
ACA -T	1.123	0.058
*ACC -A	1.256	0.074
ACC -C	0.833	0.069
ACC -G	1.036	0.071
*ACC -T	0.729	0.079
ACG -A	1.098	0.087
ACG -C	0.914	0.109
ACG -G	1.244	0.091
*ACG -T	0.52	0.095
*ACT -A	0.526	0.075
ACT -C	1.077	0.085
*ACT -G	1.296	0.07
ACT -T	1.131	0.08
==== OUTPUT.rand_context_by_bin.fixed.OO ====
codon-context	CDCB		stddev
(uvw-n)		R(uvw-n)	stddev((sim uvw-n)
-----------------------------------------------------------------------------
ALA-group
GCA -A	1.035	0.028
GCA -C	1.023	0.027
GCA -G	0.997	0.026
GCA -T	0.923	0.029
*GCC -A	1.251	0.03
*GCC -C	0.619	0.027
*GCC -G	1.117	0.03
*GCC -T	0.868	0.032
*GCG -A	1.233	0.031
*GCG -C	0.88	0.035
*GCG -G	0.825	0.035
GCG -T	1.098	0.033
*GCT -A	0.657	0.025
*GCT -C	1.151	0.025
*GCT -G	1.284	0.025
*GCT -T	0.832	0.024
PRO-group
*CCA -A	0.879	0.027
*CCA -C	1.141	0.026
CCA -G	0.956	0.027
*CCA -T	1.09	0.026
CCC -A	1.132	0.047
*CCC -C	0.626	0.043
*CCC -G	1.265	0.044
*CCC -T	0.778	0.04
*CCG -A	1.121	0.034
CCG -C	0.898	0.036
*CCG -G	0.873	0.033
*CCG -T	1.159	0.036
*CCT -A	0.558	0.029
*CCT -C	1.241	0.03
*CCT -G	1.302	0.029
*CCT -T	0.841	0.029
SER-group
*AGC -A	1.177	0.035
AGC -C	0.908	0.037
AGC -G	0.926	0.033
AGC -T	0.971	0.039
*AGT -A	0.765	0.037
AGT -C	0.985	0.032
*AGT -G	1.207	0.038
AGT -T	1.006	0.03
TCA -A	0.999	0.027
*TCA -C	1.135	0.031
*TCA -G	0.77	0.03
*TCA -T	1.24	0.032
*TCC -A	1.229	0.033
*TCC -C	0.684	0.037
TCC -G	0.975	0.034
TCC -T	1.074	0.038
*TCG -A	1.113	0.03
TCG -C	0.92	0.035
*TCG -G	0.818	0.033
*TCG -T	1.243	0.033
*TCT -A	0.682	0.03
*TCT -C	1.148	0.031
*TCT -G	1.13	0.035
TCT -T	1.071	0.036
THR-group
*ACA -A	1.205	0.032
*ACA -C	0.889	0.026
*ACA -G	0.84	0.031
*ACA -T	1.104	0.03
*ACC -A	1.268	0.029
*ACC -C	0.7	0.033
ACC -G	0.961	0.032
ACC -T	1.021	0.032
*ACG -A	1.364	0.036
*ACG -C	0.822	0.036
*ACG -G	0.808	0.039
ACG -T	0.999	0.035
*ACT -A	0.658	0.03
*ACT -C	1.227	0.026
*ACT -G	1.199	0.028
*ACT -T	0.89	0.028
==== OUTPUT.rand_context_by_bin.fixed.OV ====
codon-context	CDCB		stddev
(uvw-n)		R(uvw-n)	stddev((sim uvw-n)
-----------------------------------------------------------------------------
ALA-group
GCA -A	1.017	0.02
GCA -C	0.957	0.019
GCA -G	1.01	0.02
GCA -T	0.998	0.022
*GCC -A	1.218	0.037
*GCC -C	0.817	0.038
*GCC -G	1.102	0.033
*GCC -T	0.722	0.037
*GCG -A	1.162	0.033
*GCG -C	1.134	0.034
GCG -G	1.002	0.036
*GCG -T	0.653	0.033
*GCT -A	0.741	0.021
*GCT -C	0.907	0.021
*GCT -G	1.381	0.025
GCT -T	0.943	0.02
PRO-group
*CCA -A	0.908	0.024
*CCA -C	1.173	0.024
CCA -G	1.018	0.022
CCA -T	0.945	0.022
CCC -A	1.028	0.047
*CCC -C	0.752	0.041
*CCC -G	1.227	0.049
CCC -T	0.876	0.047
CCG -A	1.043	0.026
CCG -C	1.064	0.03
CCG -G	1.058	0.029
*CCG -T	0.8	0.029
*CCT -A	0.56	0.032
CCT -C	1.027	0.031
*CCT -G	1.419	0.033
CCT -T	1.035	0.035
SER-group
*AGC -A	1.295	0.031
*AGC -C	0.727	0.037
AGC -G	0.954	0.035
*AGC -T	0.891	0.036
*AGT -A	0.874	0.029
*AGT -C	0.867	0.027
*AGT -G	1.168	0.027
AGT -T	1.071	0.026
TCA -A	0.977	0.021
*TCA -C	1.074	0.023
*TCA -G	0.771	0.021
*TCA -T	1.267	0.022
*TCC -A	1.266	0.036
*TCC -C	0.626	0.038
TCC -G	1.014	0.039
TCC -T	0.943	0.037
*TCG -A	1.161	0.027
TCG -C	1.002	0.029
*TCG -G	0.9	0.033
*TCG -T	0.891	0.026
*TCT -A	0.665	0.028
TCT -C	1.006	0.023
*TCT -G	1.146	0.027
*TCT -T	1.269	0.029
THR-group
*ACA -A	1.134	0.026
*ACA -C	0.891	0.022
*ACA -G	0.84	0.02
*ACA -T	1.122	0.022
*ACC -A	1.253	0.031
*ACC -C	0.629	0.041
*ACC -G	1.109	0.035
*ACC -T	0.831	0.034
*ACG -A	1.245	0.034
ACG -C	1.039	0.035
ACG -G	0.921	0.034
*ACG -T	0.726	0.033
*ACT -A	0.708	0.026
*ACT -C	0.865	0.027
*ACT -G	1.273	0.027
*ACT -T	1.17	0.027
==== OUTPUT.rand_context_by_bin.fixed.PT ====
codon-context	CDCB		stddev
(uvw-n)		R(uvw-n)	stddev((sim uvw-n)
-----------------------------------------------------------------------------
ALA-group
GCA -A	0.978	0.026
GCA -C	1.045	0.025
*GCA -G	0.875	0.028
*GCA -T	1.183	0.028
GCC -A	1.042	0.027
*GCC -C	1.093	0.024
*GCC -G	1.074	0.024
*GCC -T	0.741	0.025
GCG -A	0.951	0.046
GCG -C	1.109	0.044
GCG -G	1.008	0.049
GCG -T	0.97	0.046
*GCT -A	0.759	0.021
*GCT -C	1.075	0.02
*GCT -G	1.26	0.017
*GCT -T	0.919	0.018
PRO-group
CCA -A	1.018	0.024
CCA -C	1.03	0.021
*CCA -G	0.909	0.024
*CCA -T	1.079	0.021
CCC -A	0.941	0.039
CCC -C	0.972	0.035
*CCC -G	1.159	0.034
*CCC -T	0.874	0.037
CCG -A	0.914	0.049
CCG -C	1.003	0.046
CCG -G	1.077	0.061
CCG -T	1.005	0.06
*CCT -A	0.663	0.028
*CCT -C	1.301	0.029
*CCT -G	1.191	0.031
CCT -T	0.979	0.029
SER-group
*AGC -A	1.252	0.046
AGC -C	1.009	0.042
*AGC -G	0.781	0.044
AGC -T	0.925	0.042
AGT -A	0.946	0.032
*AGT -C	0.768	0.03
*AGT -G	1.143	0.028
AGT -T	1.067	0.03
*TCA -A	1.209	0.023
*TCA -C	0.865	0.023
*TCA -G	0.629	0.021
*TCA -T	1.345	0.022
*TCC -A	1.113	0.033
*TCC -C	0.855	0.035
TCC -G	1.015	0.032
TCC -T	0.92	0.032
TCG -A	1.012	0.041
TCG -C	0.961	0.042
TCG -G	0.967	0.043
TCG -T	1.063	0.047
*TCT -A	0.681	0.027
*TCT -C	1.266	0.026
*TCT -G	1.169	0.024
TCT -T	1.015	0.025
THR-group
*ACA -A	1.209	0.022
*ACA -C	0.9	0.021
*ACA -G	0.71	0.022
*ACA -T	1.193	0.024
*ACC -A	1.218	0.032
*ACC -C	0.884	0.032
ACC -G	0.926	0.033
*ACC -T	0.868	0.031
ACG -A	1.112	0.042
ACG -C	1.01	0.049
ACG -G	0.954	0.047
ACG -T	0.879	0.043
*ACT -A	0.7	0.026
ACT -C	1.064	0.024
*ACT -G	1.311	0.025
ACT -T	0.945	0.023
==== OUTPUT.rand_context_by_bin.fixed.PP ====
codon-context	CDCB		stddev
(uvw-n)		R(uvw-n)	stddev((sim uvw-n)
-----------------------------------------------------------------------------
ALA-group
*GCA -A	0.852	0.026
GCA -C	0.999	0.023
GCA -G	0.982	0.029
*GCA -T	1.251	0.028
*GCC -A	1.188	0.02
GCC -C	0.946	0.019
GCC -G	1.015	0.022
*GCC -T	0.748	0.023
*GCG -A	1.319	0.028
GCG -C	0.918	0.03
*GCG -G	0.857	0.033
*GCG -T	0.867	0.031
*GCT -A	0.565	0.02
*GCT -C	1.358	0.021
*GCT -G	1.316	0.019
*GCT -T	0.652	0.021
PRO-group
*CCA -A	0.87	0.031
CCA -C	1.041	0.032
*CCA -G	0.677	0.037
*CCA -T	1.745	0.034
CCC -A	0.982	0.024
*CCC -C	0.714	0.029
*CCC -G	1.248	0.023
*CCC -T	0.922	0.023
*CCG -A	1.207	0.032
CCG -C	0.921	0.035
*CCG -G	0.788	0.029
*CCG -T	1.159	0.032
*CCT -A	0.461	0.028
*CCT -C	1.853	0.03
*CCT -G	0.869	0.025
CCT -T	1.029	0.026
SER-group
*AGC -A	1.426	0.036
*AGC -C	0.678	0.036
*AGC -G	0.794	0.04
*AGC -T	1.114	0.033
*AGT -A	0.709	0.043
AGT -C	1.007	0.036
*AGT -G	1.31	0.039
*AGT -T	0.87	0.034
TCA -A	0.96	0.025
TCA -C	0.94	0.031
*TCA -G	0.621	0.029
*TCA -T	1.836	0.031
*TCC -A	1.173	0.025
*TCC -C	0.848	0.025
TCC -G	0.962	0.022
TCC -T	0.987	0.027
*TCG -A	1.298	0.027
*TCG -C	0.794	0.025
*TCG -G	0.78	0.026
*TCG -T	1.194	0.023
*TCT -A	0.498	0.022
*TCT -C	1.699	0.022
*TCT -G	0.922	0.025
TCT -T	1.062	0.024
THR-group
*ACA -A	1.164	0.034
*ACA -C	0.876	0.034
*ACA -G	0.791	0.033
*ACA -T	1.274	0.034
*ACC -A	1.3	0.027
*ACC -C	0.836	0.026
ACC -G	0.936	0.023
*ACC -T	0.853	0.027
*ACG -A	1.426	0.027
*ACG -C	0.733	0.027
*ACG -G	0.903	0.029
*ACG -T	0.844	0.029
*ACT -A	0.548	0.025
*ACT -C	1.505	0.023
*ACT -G	1.101	0.023
*ACT -T	0.89	0.023
==== OUTPUT.rand_context_by_bin.fixed.TC ====
codon-context	CDCB		stddev
(uvw-n)		R(uvw-n)	stddev((sim uvw-n)
-----------------------------------------------------------------------------
ALA-group
GCA -A	0.926	0.034
*GCA -C	1.127	0.037
GCA -G	0.921	0.037
GCA -T	1.099	0.036
*GCC -A	1.186	0.043
*GCC -C	0.551	0.05
*GCC -G	1.205	0.038
GCC -T	0.88	0.042
GCG -A	1.096	0.04
GCG -C	1.067	0.037
GCG -G	0.883	0.046
GCG -T	0.974	0.038
*GCT -A	0.753	0.039
GCT -C	0.942	0.039
*GCT -G	1.237	0.037
GCT -T	1.039	0.042
PRO-group
*CCA -A	0.867	0.039
*CCA -C	1.156	0.036
CCA -G	1.059	0.038
CCA -T	0.918	0.046
CCC -A	0.916	0.056
*CCC -C	0.609	0.057
*CCC -G	1.472	0.061
*CCC -T	0.757	0.058
*CCG -A	1.201	0.042
CCG -C	1.037	0.049
*CCG -G	0.842	0.048
CCG -T	0.918	0.042
*CCT -A	0.645	0.046
*CCT -C	1.352	0.054
*CCT -G	1.154	0.047
CCT -T	0.876	0.048
SER-group
*AGC -A	1.167	0.05
*AGC -C	0.583	0.049
AGC -G	1.044	0.055
AGC -T	1.15	0.051
*AGT -A	0.693	0.058
AGT -C	1.06	0.053
*AGT -G	1.2	0.055
AGT -T	1.05	0.052
*TCA -A	0.808	0.044
*TCA -C	1.159	0.049
*TCA -G	0.711	0.055
*TCA -T	1.601	0.045
TCC -A	1.058	0.071
*TCC -C	0.654	0.062
TCC -G	1.114	0.067
TCC -T	1.117	0.06
TCG -A	1.09	0.044
TCG -C	0.926	0.046
TCG -G	0.883	0.04
*TCG -T	1.149	0.043
*TCT -A	0.635	0.059
TCT -C	1.158	0.06
TCT -G	1.146	0.06
TCT -T	1.13	0.054
THR-group
*ACA -A	1.192	0.045
ACA -C	1.049	0.047
*ACA -G	0.737	0.047
ACA -T	1.098	0.046
*ACC -A	1.243	0.051
*ACC -C	0.607	0.052
ACC -G	1.122	0.051
ACC -T	0.867	0.05
*ACG -A	1.285	0.042
*ACG -C	1.145	0.041
*ACG -G	0.708	0.041
ACG -T	0.89	0.046
*ACT -A	0.802	0.046
*ACT -C	1.189	0.049
ACT -G	1.029	0.043
ACT -T	1.033	0.044
==== OUTPUT.rand_context_by_bin.fixed.SR ====
codon-context	CDCB		stddev
(uvw-n)		R(uvw-n)	stddev((sim uvw-n)
-----------------------------------------------------------------------------
ALA-group
GCA -A	1.025	0.025
*GCA -C	1.098	0.023
*GCA -G	0.786	0.023
*GCA -T	1.172	0.023
*GCC -A	1.188	0.045
GCC -C	0.9	0.041
GCC -G	0.885	0.039
GCC -T	0.932	0.04
GCG -A	0.723	0.109
GCG -C	0.918	0.111
GCG -G	1.185	0.107
GCG -T	1.233	0.1
*GCT -A	0.813	0.017
*GCT -C	1.057	0.018
*GCT -G	1.253	0.018
*GCT -T	0.908	0.019
PRO-group
CCA -A	0.978	0.017
*CCA -C	1.141	0.018
*CCA -G	0.945	0.017
CCA -T	1.006	0.018
CCC -A	0.982	0.087
CCC -C	1.168	0.079
CCC -G	0.896	0.074
CCC -T	1.046	0.087
CCG -A	0.818	0.103
CCG -C	1.057	0.11
CCG -G	1.132	0.095
CCG -T	1.062	0.101
*CCT -A	0.806	0.028
CCT -C	1.002	0.032
*CCT -G	1.302	0.033
*CCT -T	0.895	0.028
SER-group
*AGC -A	1.329	0.069
AGC -C	0.951	0.078
*AGC -G	0.521	0.07
AGC -T	1.163	0.07
AGT -A	0.982	0.027
*AGT -C	0.757	0.028
*AGT -G	1.174	0.024
AGT -T	0.966	0.027
*TCA -A	1.124	0.019
TCA -C	1.044	0.018
*TCA -G	0.661	0.019
*TCA -T	1.224	0.019
TCC -A	1.174	0.061
TCC -C	1.038	0.058
*TCC -G	0.641	0.057
*TCC -T	1.179	0.056
TCG -A	0.944	0.075
TCG -C	0.885	0.08
TCG -G	1.006	0.082
TCG -T	1.155	0.083
*TCT -A	0.859	0.02
TCT -C	0.99	0.021
*TCT -G	1.199	0.02
TCT -T	0.956	0.019
THR-group
*ACA -A	1.141	0.017
ACA -C	0.969	0.022
*ACA -G	0.757	0.017
*ACA -T	1.125	0.018
*ACC -A	1.378	0.048
ACC -C	0.916	0.043
*ACC -G	0.668	0.052
ACC -T	0.92	0.056
ACG -A	1.065	0.069
*ACG -C	0.589	0.074
ACG -G	1.093	0.081
ACG -T	1.063	0.073
*ACT -A	0.826	0.02
ACT -C	0.973	0.018
*ACT -G	1.273	0.019
*ACT -T	0.921	0.017
==== OUTPUT.rand_context_by_bin.fixed.SS ====
codon-context	CDCB		stddev
(uvw-n)		R(uvw-n)	stddev((sim uvw-n)
-----------------------------------------------------------------------------
ALA-group
GCA -A	0.984	0.021
*GCA -C	1.092	0.02
*GCA -G	0.825	0.018
*GCA -T	1.202	0.022
GCC -A	1.102	0.04
*GCC -C	1.11	0.036
*GCC -G	0.72	0.038
*GCC -T	1.158	0.033
*GCG -A	0.615	0.084
GCG -C	0.918	0.095
*GCG -G	1.461	0.09
GCG -T	0.999	0.09
*GCT -A	0.878	0.018
GCT -C	0.963	0.017
*GCT -G	1.225	0.015
*GCT -T	0.894	0.017
PRO-group
CCA -A	0.98	0.017
*CCA -C	1.054	0.017
CCA -G	0.994	0.015
CCA -T	0.996	0.016
*CCC -A	0.78	0.058
*CCC -C	2.025	0.071
*CCC -G	0.585	0.073
CCC -T	1.18	0.065
*CCG -A	0.688	0.09
CCG -C	0.828	0.072
*CCG -G	1.516	0.087
CCG -T	0.883	0.078
*CCT -A	0.87	0.022
*CCT -C	0.922	0.025
*CCT -G	1.236	0.027
*CCT -T	0.922	0.025
SER-group
AGC -A	1.044	0.06
AGC -C	1.133	0.058
*AGC -G	0.66	0.056
*AGC -T	1.322	0.058
AGT -A	0.985	0.022
*AGT -C	0.775	0.021
*AGT -G	1.148	0.019
AGT -T	0.979	0.021
*TCA -A	1.081	0.017
TCA -C	1.053	0.018
*TCA -G	0.712	0.017
*TCA -T	1.243	0.019
TCC -A	1.11	0.046
*TCC -C	1.25	0.054
*TCC -G	0.551	0.046
*TCC -T	1.285	0.048
TCG -A	0.864	0.074
*TCG -C	0.757	0.069
TCG -G	1.126	0.069
*TCG -T	1.219	0.068
*TCT -A	0.889	0.018
TCT -C	1.002	0.02
*TCT -G	1.152	0.019
TCT -T	0.954	0.02
THR-group
*ACA -A	1.143	0.016
ACA -C	0.962	0.016
*ACA -G	0.786	0.016
*ACA -T	1.103	0.016
*ACC -A	1.206	0.045
*ACC -C	1.485	0.048
*ACC -G	0.571	0.048
ACC -T	0.918	0.047
ACG -A	1.038	0.066
*ACG -C	0.776	0.06
ACG -G	1.087	0.062
ACG -T	0.981	0.065
*ACT -A	0.894	0.019
*ACT -C	0.891	0.022
*ACT -G	1.245	0.019
*ACT -T	0.895	0.018
[truncated: 800 more rows]
