# Supplementary material for: Codon usage patterns in Nematoda: analysis based on over 25 million codons in thirty-two species
Source: Genome Biol. 2006 Aug 14;7(8):R75. doi: 10.1186/gb-2006-7-8-r75 (PMC1779591; doi:10.1186/gb-2006-7-8-r75)
Supplement: Additional file 5 [file gb-2006-7-8-r75-S5.XLS]

## Sheet: codons
Additional material. Codon usage of abudant and less abundant translations by nematode species
			AY 1-20		AY 20-all		AY 1-50		AY 50-all		MI 1-20		MI 20-all		MI 1-50		MI 50-all										OV 1-20		OV 20-all		OV 1-50		OV 50-all		SR 1-20		SR 20-all		SR 1-50		SR 50-all								TS 1-20
			total codons		total codons		total codons		total codons		total codons		total codons		total codons		total codons										total codons		total codons		total codons		total codons		total codons		total codons		total codons		total codons								total codons
			5945		381427		11936		375436		6915		359520		10587		355848										3477		295859		4265		295071		4434		316441		11458		309417								2936
			Codons	% per	Codons	% per	Codons	% per	Codons	% per	Codons	% per	Codons	% per	Codons	% per	Codons	% per									Codons	% per	Codons	% per	Codons	% per	Codons	% per	Codons	% per	Codons	% per	Codons	% per	Codons	% per							Codons
			#	AA	#	AA	#	AA	#	AA	#	AA	#	AA	#	AA	#	AA									#	AA	#	AA	#	AA	#	AA	#	AA	#	AA	#	AA	#	AA							#
			AY 1-20		AY 20-all		AY 1-50		AY 50-all		MI 1-20		MI 20-all		MI 1-50		MI 50-all										OV 1-20		OV 20-all		OV 1-50		OV 50-all		SR 1-20		SR 20-all		SR 1-50		SR 50-all								TS 1-20
A	Ala	GCA	124	26.2712	6949	23.8568	200	22.0994	6873	23.9519	138	27.49	6646	32.3438	201	27.3098	6583	32.4062			A	A			Ala	GCA	68	39.3064	6611	37.2661	102	43.4043	6577	37.4161	47	13.3903	5350	31.7507	156	16.7562	5241	32.2127				A	Ala	GCA	66
A	Ala	GCC	126	26.6949	7041	24.1726	262	28.9503	6905	24.0634	101	20.1195	2703	13.1546	128	17.3913	2676	13.1732			A	A			Ala	GCC	29	16.763	2429	13.6922	35	14.8936	2423	13.7843	58	16.5242	1602	9.50742	165	17.7229	1495	9.18869				A	Ala	GCC	17
A	Ala	GCG	62	13.1356	5056	17.3579	104	11.4917	5014	17.4734	34	6.77291	1673	8.14191	51	6.92935	1656	8.15201			A	A			Ala	GCG	24	13.8728	2525	14.2334	30	12.766	2519	14.3304	1	0.2849	277	1.64392	1	0.107411	277	1.70252				A	Ala	GCG	26
A	Ala	GCT	160	33.8983	10082	34.6127	339	37.4586	9903	34.5112	229	45.6175	9526	46.3597	356	48.3696	9399	46.2686			A	A			Ala	GCT	52	30.0578	6075	34.2446	68	28.9362	6059	34.4692	245	69.8006	9621	57.0979	609	65.4135	9257	56.8961				A	Ala	GCT	66
			472	100	29128	100	905	100	28695	100	502	100	20548	100	736	100	20314	100									173	100	17640	99.4363	235	100	17578	100	351	100	16850	100	931	100	16270	100							175
C	Cys	TGT	94	38.6831	3683	44.5506	137	37.027	3640	44.7174	73	55.7252	5158	71.6688	104	55.615	5127	71.7967			C	C			Cys	TGT	46	44.6602	3968	60.249	58	48.3333	3956	60.2223	43	82.6923	5316	85.288	185	75.5102	5174	85.6623				C	Cys	TGT	43
C	Cys	TGC	149	61.3169	4584	55.4494	233	62.973	4500	55.2826	58	44.2748	2039	28.3312	83	44.385	2014	28.2033			C	C			Cys	TGC	57	55.3398	2618	39.751	62	51.6667	2613	39.7777	9	17.3077	917	14.712	60	24.4898	866	14.3377				C	Cys	TGC	33
			243	100	8267	100	370	100	8140	100	131	100	7197	100	187	100	7141	100									103	100	6586	100	120	100	6569	100	52	100	6233	100	245	100	6040	100							76
D	Asp	GAC	186	55.8559	9828	47.2705	402	55.911	9612	47.1061	153	43.3428	4512	26.1202	225	40.5405	4440	26.0075			D	D			Asp	GAC	61	28.3721	3048	20.5377	63	25.2	3046	20.5727	60	24.2915	2163	12.5544	139	23.5993	2084	12.3409				D	Asp	GAC	26
D	Asp	GAT	147	44.1441	10963	52.7295	317	44.089	10793	52.8939	200	56.6572	12762	73.8798	330	59.4595	12632	73.9925			D	D			Asp	GAT	154	71.6279	11793	79.4623	187	74.8	11760	79.4273	187	75.7085	15066	87.4456	450	76.4007	14803	87.6591				D	Asp	GAT	112
			333	100	20791	100	719	100	20405	100	353	100	17274	100	555	100	17072	100									215	100	14841	100	250	100	14806	100	247	100	17229	100	589	100	16887	100							138
E	Glu	GAA	179	37.3695	12419	49.6859	377	38.6667	12221	49.8837	368	64.3357	18181	75.5401	508	63.6591	18041	75.669			E	E			Glu	GAA	198	80.8163	13936	77.0456	256	80.7571	13878	77.0315	261	87	17344	84.5554	586	85.4227	17019	84.5623				E	Glu	GAA	148
E	Glu	GAG	300	62.6305	12576	50.3141	598	61.3333	12278	50.1163	204	35.6643	5887	24.4599	290	36.3409	5801	24.331			E	E			Glu	GAG	47	19.1837	4152	22.9544	61	19.2429	4138	22.9685	39	13	3168	15.4446	100	14.5773	3107	15.4377				E	Glu	GAG	36
			479	100	24995	100	975	100	24499	100	572	100	24068	100	798	100	23842	100									245	100	18088	100	317	100	18016	100	300	100	20512	100	686	100	20126	100							184
F	Phe	TTC	176	80.3653	10720	67.4935	386	82.4786	10510	67.2253	152	46.0606	4382	23.871	211	39.2193	4323	23.8195			F	F			Phe	TTC	67	48.9051	5360	36.7703	76	50.3311	5351	36.7438	91	55.1515	2586	17.2711	215	52.1845	2462	16.7187				F	Phe	TTC	41
F	Phe	TTT	43	19.6347	5163	32.5065	82	17.5214	5124	32.7747	178	53.9394	13975	76.129	327	60.7807	13826	76.1805			F	F			Phe	TTT	70	51.0949	9217	63.2297	75	49.6689	9212	63.2562	74	44.8485	12387	82.7289	197	47.8155	12264	83.2813				F	Phe	TTT	95
			219	100	15883	100	468	100	15634	100	330	100	18357	100	538	100	18149	100									137	100	14577	100	151	100	14563	100	165	100	14973	100	412	100	14726	100							136
G	Gly	GGA	141	41.4706	9890	39.6361	277	41.5292	9754	39.6102	201	42.5847	8883	44.5464	326	43.5829	8758	44.536			G	G			Gly	GGA	170	44.7368	5735	34.823	221	45.7557	5684	34.7305	206	58.0282	9468	51.0267	675	63.4398	8999	50.4259				G	Gly	GGA	58
G	Gly	GGC	86	25.2941	5860	23.4851	149	22.3388	5797	23.5411	71	15.0424	2944	14.7636	122	16.3102	2893	14.7114			G	G			Gly	GGC	37	9.73684	2864	17.3902	45	9.31677	2856	17.4508	6	1.69014	583	3.14201	23	2.16165	566	3.17158				G	Gly	GGC	24
G	Gly	GGG	21	6.17647	2384	9.55434	37	5.54723	2368	9.61624	52	11.0169	2737	13.7255	95	12.7005	2694	13.6995			G	G			Gly	GGG	36	9.47368	1506	9.14445	42	8.69565	1500	9.16534	3	0.84507	741	3.99353	8	0.75188	736	4.12417				G	Gly	GGG	15
G	Gly	GGT	92	27.0588	6818	27.3245	204	30.5847	6706	27.2325	148	31.3559	5377	26.9645	205	27.4064	5320	27.0531			G	G			Gly	GGT	137	36.0526	6364	38.6423	175	36.2319	6326	38.6533	140	39.4366	7763	41.8378	358	33.6466	7545	42.2784				G	Gly	GGT	78
			340	100	24952	100	667	100	24625	100	472	100	19941	100	748	100	19665	100									380	100	16469	100	483	100	16366	100	355	100	18555	100	1064	100	17846	100							175
H	His	CAC	87	61.2676	4961	51.7634	168	59.7865	4880	51.6675	45	43.2692	2196	27.8893	76	40	2165	27.7992			H	H			His	CAC	26	35.1351	1843	25.0646	29	35.8025	1840	25.0476	37	40.2174	1043	15.8342	91	41.7431	989	15.3072				H	His	CAC	33
H	His	CAT	55	38.7324	4623	48.2366	113	40.2135	4565	48.3325	59	56.7308	5678	72.1107	114	60	5623	72.2008			H	H			His	CAT	48	64.8649	5510	74.9354	52	64.1975	5506	74.9524	55	59.7826	5544	84.1658	127	58.2569	5472	84.6928				H	His	CAT	55
			142	100	9584	100	281	100	9445	100	104	100	7874	100	190	100	7788	100									74	100	7353	100	81	100	7346	100	92	100	6587	100	218	100	6461	100							88
I	Ile	ATA	43	13.8264	3341	16.9465	67	10.5346	3317	17.1068	51	13.8211	5438	23.1601	88	14.4737	5401	23.2391			I	I			Ile	ATA	51	26.9841	5642	27.5179	56	25.4545	5637	27.5352	25	8.96057	7196	30.529	67	10.1056	7154	30.8535				I	Ile	ATA	49
I	Ile	ATC	166	53.3762	9036	45.8331	348	54.717	8854	45.6627	108	29.2683	2864	12.1976	145	23.8487	2827	12.1638			I	I			Ile	ATC	60	31.746	5059	24.6744	74	33.6364	5045	24.6434	77	27.5986	2108	8.94319	171	25.7919	2014	8.6859				I	Ile	ATC	35
I	Ile	ATT	102	32.7974	7338	37.2204	221	34.7484	7219	37.2305	210	56.9106	15178	64.6422	375	61.6776	15013	64.597			I	I			Ile	ATT	78	41.2698	9802	47.8076	90	40.9091	9790	47.8214	177	63.4409	14267	60.5278	425	64.1026	14019	60.4606				I	Ile	ATT	101
			311	100	19715	100	636	100	19390	100	369	100	23480	100	608	100	23241	100									189	100	20503	100	220	100	20472	100	279	100	23571	100	663	100	23187	100							185
K	Lys	AAA	119	27.5463	9724	39.706	244	26.5506	9599	39.9908	313	58.6142	18947	72.7583	454	57.0352	18806	72.9509			K	K			Lys	AAA	130	62.5	14582	69.5739	166	63.8462	14546	69.5748	259	70.9589	21111	82.5713	660	73.0088	20710	82.7473				K	Lys	AAA	148
K	Lys	AAG	313	72.4537	14766	60.294	675	73.4494	14404	60.0092	221	41.3858	7094	27.2417	342	42.9648	6973	27.0491			K	K			Lys	AAG	78	37.5	6377	30.4261	94	36.1538	6361	30.4252	106	29.0411	4456	17.4287	244	26.9912	4318	17.2527				K	Lys	AAG	66
			432	100	24490	100	919	100	24003	100	534	100	26041	100	796	100	25779	100									208	100	20959	100	260	100	20907	100	365	100	25567	100	904	100	25028	100							214
L	Leu	CTA	31	7.39857	3135	9.69328	53	6.00907	3113	9.76505	25	4.5045	2291	6.73942	46	5.40541	2270	6.7363			L	L			Leu	CTA	19	8.92019	2502	9.49057	22	8.90688	2499	9.49144	4	1.20846	1525	5.60147	7	0.995733	1522	5.6679				L	Leu	CTA	12
L	Leu	CTC	148	35.3222	6766	20.9202	295	33.4467	6619	20.7629	86	15.4955	2373	6.98064	105	12.3384	2354	6.98558			L	L			Leu	CTC	22	10.3286	1994	7.56363	23	9.31174	1993	7.5696	29	8.76133	944	3.4674	60	8.53485	913	3.39999				L	Leu	CTC	15
L	Leu	CTG	93	22.1957	7600	23.4989	175	19.8413	7518	23.5829	17	3.06306	1702	5.00677	31	3.64277	1688	5.0092			L	L			Leu	CTG	34	15.9624	3626	13.7541	40	16.1943	3620	13.7491	0	0	417	1.53168	3	0.426743	414	1.54173				L	Leu	CTG	30
L	Leu	CTT	81	19.3317	6528	20.1843	183	20.7483	6426	20.1575	145	26.1261	8385	24.6661	227	26.6745	8303	24.6394			L	L			Leu	CTT	42	19.7183	5174	19.626	48	19.4332	5168	19.6285	199	60.1208	8216	30.1781	413	58.7482	8002	29.7993				L	Leu	CTT	53
L	Leu	TTA	12	2.86396	2360	7.29701	37	4.19501	2335	7.32457	85	15.3153	10580	31.1231	157	18.4489	10508	31.1829			L	L			Leu	TTA	44	20.6573	6499	24.652	52	21.0526	6491	24.6534	58	17.5227	12779	46.9385	123	17.4964	12714	47.3467				L	Leu	TTA	52
L	Leu	TTG	54	12.8878	5953	18.4064	139	15.7596	5868	18.4071	197	35.4955	8663	25.4839	285	33.49	8575	25.4466			L	L			Leu	TTG	52	24.4131	6568	24.9137	62	25.1012	6558	24.9079	41	12.3867	3344	12.2828	97	13.798	3288	12.2444				L	Leu	TTG	59
			419	100	32342	100	882	100	31879	100	555	100	33994	100	851	100	33698	100									213	100	26363	100	247	100	26329	100	331	100	27225	100	703	100	26853	100							221
M	Met	ATG	153	100	9543	100	328	100	9368	100	157	100	8436	100	243	100	8350	100			M	M			Met	ATG	82	100	7908	100	98	100	7892	100	106	100	7463	100	237	100	7332	100				M	Met	ATG	74
			153	100	9543	100	328	100	9368	100	157	100	8436	100	243	100	8350	100									82	100	7908	100	98	100	7892	100	106	100	7463	100	237	100	7332	100							74
N	Asn	AAC	158	59.8485	8281	53.8322	348	65.2908	8091	53.5331	144	44.4444	4434	21.9093	202	38.1853	4376	21.844			N	N			Asn	AAC	31	23.1343	3624	25.1004	38	23.6025	3617	25.0989	62	35.4286	2651	13.498	157	33.6188	2556	13.2107				N	Asn	AAC	49
N	Asn	AAT	106	40.1515	7102	46.1678	185	34.7092	7023	46.4669	180	55.5556	15804	78.0907	327	61.8147	15657	78.156			N	N			Asn	AAT	103	76.8657	10814	74.8996	123	76.3975	10794	74.9011	113	64.5714	16989	86.502	310	66.3812	16792	86.7893				N	Asn	AAT	81
			264	100	15383	100	533	100	15114	100	324	100	20238	100	529	100	20033	100									134	100	14438	100	161	100	14411	100	175	100	19640	100	467	100	19348	100							130
P	Pro	CCA	102	38.6364	6524	33.5114	182	33.4559	6444	33.5835	148	45.2599	6590	40.4617	202	42.5263	6536	40.4982			P	P			Pro	CCA	159	47.8916	5792	44.106	220	50	5731	44.0034	194	83.6207	9033	66.2341	680	87.7419	8547	65.2692				P	Pro	CCA	77
P	Pro	CCC	44	16.6667	3214	16.5091	113	20.7721	3145	16.3905	31	9.48012	1738	10.6711	45	9.47368	1724	10.6822			P	P			Pro	CCC	34	10.241	1273	9.69388	42	9.54545	1265	9.71284	7	3.01724	433	3.17495	11	1.41935	429	3.27606				P	Pro	CCC	17
P	Pro	CCG	53	20.0758	4513	23.1816	114	20.9559	4452	23.202	34	10.3976	1715	10.5299	58	12.2105	1691	10.4777			P	P			Pro	CCG	73	21.988	3006	22.8906	89	20.2273	2990	22.9576	1	0.431034	296	2.17041	3	0.387097	294	2.24513				P	Pro	CCG	12
P	Pro	CCT	65	24.6212	5217	26.7978	135	24.8162	5147	26.8241	114	34.8624	6244	38.3373	170	35.7895	6188	38.3419			P	P			Pro	CCT	66	19.8795	3061	23.3095	89	20.2273	3038	23.3262	30	12.931	3876	28.4206	81	10.4516	3825	29.2096				P	Pro	CCT	48
			264	100	19468	100	544	100	19188	100	327	100	16287	100	475	100	16139	100									332	100	13132	100	440	100	13024	100	232	100	13638	100	775	100	13095	100							154
Q	Gln	CAA	76	38.5787	6657	45.4527	160	39.2157	6573	45.5352	213	75.5319	13220	79.428	297	73.5149	13136	79.5061			Q	Q			Gln	CAA	69	50	7338	62.9385	98	54.7486	7309	62.911	134	94.3662	10210	88.3677	391	96.7822	9953	88.142				Q	Gln	CAA	86
Q	Gln	CAG	121	61.4213	7989	54.5473	248	60.7843	7862	54.4648	69	24.4681	3424	20.572	107	26.4851	3386	20.4939			Q	Q			Gln	CAG	69	50	4321	37.0615	81	45.2514	4309	37.089	8	5.6338	1344	11.6323	13	3.21782	1339	11.858				Q	Gln	CAG	44
			197	100	14646	100	408	100	14435	100	282	100	16644	100	404	100	16522	100									138	100	11659	100	179	100	11618	100	142	100	11554	100	404	100	11292	100							130
R	Arg	AGA	47	18.2171	4009	17.1142	111	17.0769	3945	17.1276	55	15.3203	5561	29.0741	91	16.8207	5525	29.1634			R	R			Arg	AGA	26	15.9509	3704	21.2008	43	20.8738	3687	21.1556	82	40.1961	7097	52.4151	218	39.5644	6961	52.7628				R	Arg	AGA	32
R	Arg	CGA	20	7.75194	5080	21.6862	93	14.3077	5007	21.7384	53	14.7632	3216	16.8139	80	14.7874	3189	16.8329			R	R			Arg	CGA	34	20.8589	4441	25.4193	41	19.9029	4434	25.4418	3	1.47059	863	6.37371	10	1.81488	856	6.48829				R	Arg	CGA	29
R	Arg	AGG	48	18.6047	3217	13.7332	85	13.0769	3180	13.8063	27	7.52089	1868	9.7663	33	6.09982	1862	9.82845			R	R			Arg	AGG	24	14.7239	1646	9.42133	29	14.0777	1641	9.41588	6	2.94118	943	6.96455	10	1.81488	939	7.11741				R	Arg	AGG	12
R	Arg	CGC	95	36.8217	4002	17.0843	194	29.8462	3903	16.9453	38	10.585	1795	9.38464	64	11.8299	1769	9.33756			R	R			Arg	CGC	17	10.4294	1824	10.4402	20	9.70874	1821	10.4487	10	4.90196	466	3.44165	29	5.26316	447	3.38816				R	Arg	CGC	12
R	Arg	CGG	16	6.20155	2097	8.95197	24	3.69231	2089	9.0696	17	4.73538	1068	5.58373	26	4.80591	1059	5.58987			R	R			Arg	CGG	20	12.2699	1524	8.72303	24	11.6505	1520	8.7216	0	0	178	1.31462	1	0.181488	177	1.34162				R	Arg	CGG	10
R	Arg	CGT	32	12.4031	5020	21.4301	143	22	4909	21.3129	169	47.0752	5619	29.3773	247	45.6562	5541	29.2478			R	R			Arg	CGT	42	25.7669	4332	24.7954	49	23.7864	4325	24.8164	103	50.4902	3993	29.4904	283	51.3612	3813	28.9017				R	Arg	CGT	32
			258	100	23425	100	650	100	23033	100	359	100	19127	100	541	100	18945	100									163	100	17471	100	206	100	17428	100	204	100	13540	100	551	100	13193	100							127
S	Ser	AGC	73	18.3879	4508	16.6212	119	16.8555	4462	16.6412	83	17.2199	2435	8.97729	105	14.8515	2413	8.97059			S	S			Ser	AGC	34	17.4359	2375	11.0122	40	17.5439	2369	11.0012	9	3.16901	599	2.63784	31	4.27586	577	2.59128				S	Ser	AGC	33
S	Ser	TCA	60	15.1134	4916	18.1255	108	15.2975	4868	18.1554	88	18.2573	6677	24.6166	124	17.5389	6641	24.6887			S	S			Ser	TCA	56	28.7179	5963	27.6487	67	29.386	5952	27.64	82	28.8732	8562	37.7048	220	30.3448	8424	37.8318				S	Ser	TCA	63
S	Ser	TCC	89	22.4181	4358	16.0681	153	21.6714	4294	16.0146	46	9.54357	2446	9.01784	71	10.0424	2421	9.00033			S	S			Ser	TCC	29	14.8718	2292	10.6273	29	12.7193	2292	10.6436	25	8.80282	924	4.06905	55	7.58621	894	4.01491				S	Ser	TCC	12
S	Ser	AGT	44	11.0831	3410	12.5728	66	9.34844	3388	12.6357	79	16.39	4791	17.6633	123	17.3975	4747	17.6475			S	S			Ser	AGT	27	13.8462	4135	19.1728	32	14.0351	4130	19.179	29	10.2113	4966	21.8689	86	11.8621	4909	22.0461				S	Ser	AGT	47
S	Ser	TCG	71	17.8841	5036	18.568	138	19.5467	4969	18.5321	51	10.5809	2096	7.72747	79	11.174	2068	7.68802			S	S			Ser	TCG	28	14.359	3013	13.9704	34	14.9123	3007	13.964	9	3.16901	446	1.96407	13	1.7931	442	1.985				S	Ser	TCG	18
S	Ser	TCT	60	15.1134	4894	18.0444	122	17.2805	4832	18.0211	135	28.0083	8679	31.9975	205	28.9958	8609	32.0049			S	S			Ser	TCT	21	10.7692	3789	17.5685	26	11.4035	3784	17.5722	130	45.7746	7211	31.7553	320	44.1379	7021	31.531				S	Ser	TCT	32
			397	100	27122	100	706	100	26813	100	482	100	27124	100	707	100	26899	100									195	100	21567	100	228	100	21534	100	284	100	22708	100	725	100	22267	100							205
T	Thr	ACA	67	20.679	5026	24.875	122	21.0345	4971	24.9185	143	35.6608	7585	40.6811	207	34.0461	7521	40.7908			T	T			Thr	ACA	43	27.044	5857	38.2086	54	27.6923	5846	38.2266	81	31.1538	8757	51.2105	237	34.8529	8601	51.5647				T	Thr	ACA	62
T	Thr	ACC	125	38.5802	5100	25.2413	204	35.1724	5021	25.1692	70	17.4564	2052	11.0056	94	15.4605	2028	10.999			T	T			Thr	ACC	58	36.478	2360	15.3957	65	33.3333	2353	15.3861	56	21.5385	1254	7.33333	119	17.5	1191	7.14029				T	Thr	ACC	30
T	Thr	ACG	54	16.6667	4576	22.6479	102	17.5862	4528	22.6979	48	11.9701	1559	8.36149	69	11.3487	1538	8.34147			T	T			Thr	ACG	26	16.3522	2669	17.4114	35	17.9487	2660	17.3936	4	1.53846	554	3.23977	7	1.02941	551	3.30336				T	Thr	ACG	22
T	Thr	ACT	78	24.0741	5503	27.2358	152	26.2069	5429	27.2144	140	34.9127	7449	39.9517	238	39.1447	7351	39.8687			T	T			Thr	ACT	32	20.1258	4443	28.9843	41	21.0256	4434	28.9937	119	45.7692	6535	38.2164	317	46.6176	6337	37.9916				T	Thr	ACT	85
			324	100	20205	100	580	100	19949	100	401	100	18645	100	608	100	18438	100									159	100	15329	100	195	100	15293	100	260	100	17100	100	680	100	16680	100							199
V	Val	GTA	42	9.97625	3723	14.6333	90	10.8434	3675	14.6806	33	8.52713	3428	17.7442	62	9.5092	3399	17.8388			V	V			Val	GTA	45	23.9362	4435	26.322	55	25.463	4425	26.3064	51	17.4061	4857	26.6429	139	18.5087	4769	26.8343				V	Val	GTA	49
V	Val	GTC	142	33.7292	6361	25.002	250	30.1205	6253	24.979	67	17.3127	2526	13.0752	114	17.4847	2479	13.0104			V	V			Val	GTC	31	16.4894	2421	14.3688	36	16.6667	2416	14.363	42	14.3345	1540	8.44761	117	15.5792	1465	8.2433				V	Val	GTC	27
V	Val	GTG	137	32.5416	7828	30.768	245	29.5181	7720	30.8393	63	16.2791	2594	13.4272	111	17.0245	2546	13.362			V	V			Val	GTG	42	22.3404	3639	21.5977	47	21.7593	3634	21.6039	5	1.70648	698	3.82885	6	0.798935	697	3.9219				V	Val	GTG	42
V	Val	GTT	100	23.753	7530	29.5967	245	29.5181	7385	29.5011	224	57.8811	10771	55.7534	365	55.9816	10630	55.7888			V	V			Val	GTT	70	37.234	6354	37.7114	78	36.1111	6346	37.7267	195	66.5529	11135	61.0806	489	65.1132	10841	61.0005				V	Val	GTT	72
			421	100	25442	100	830	100	25033	100	387	100	19319	100	652	100	19054	100									188	100	16849	100	216	100	16821	100	293	100	18230	100	751	100	17772	100							190
W	Typ	TGG	72	100	4445	100	138	100	4379	100	66	100	3989	100	105	100	3950	100			W	W			Typ	TGG	63	100	3521	100	76	100	3508	100	30	100	3060	100	98	100	2992	100				W	Typ	TGG	24
			72	100	4445	100	138	100	4379	100	66	100	3989	100	105	100	3950	100									63	100	3521	100	76	100	3508	100	30	100	3060	100	98	100	2992	100							24
Y	Tyr	TAC	160	78.0488	6884	59.5038	298	75.063	6746	59.2951	87	42.029	2474	22.882	120	38.2166	2441	22.8024			Y	Y			Tyr	TAC	27	31.3953	2910	28.3875	32	31.3725	2905	28.383	65	38.2353	2138	17.6987	136	38.5269	2067	17.3741				Y	Tyr	TAC	43
Y	Tyr	TAT	45	21.9512	4685	40.4962	99	24.937	4631	40.7049	120		8338	77.118	194	61.7834	8264	77.1976			Y	Y			Tyr	TAT	59	68.6047	7341	71.6125	70	68.6275	7330	71.617	105	61.7647	9942	82.3013	217	61.4731	9830	82.6259				Y	Tyr	TAT	65
			205	100	11569	100	397	100	11377	100	207	100	10812	100	314	100	10705	100									86	100	10251	100	102	100	10235	100	170	100	12080	100	353	100	11897	100							108
[truncated: 7 more columns]

## Sheet: aa
Supplemental table. Amino acid usage of the most abundant and less abundant genes by nematode species
		AY 1-20	AY 20-all		AY 1-50	AY 50-all		MI 1-20	MI 20-all		MI 1-50	MI 50-all		OV 1-20	OV 20-all		OV 1-50	OV 50-all		SR 1-20	SR 20-all		SR 1-50	SR 50-all		TS 1-20	TS 20-all		TS 1-50	TS 50-all
A	Ala	7.93	7.63	96.2169	7.58	7.64	100.792	7.25	5.71	78.7586	6.95	5.7	82.0144	4.97	5.96	119.92	5.5	5.95	108.182	7.91	5.32	67.2566	8.12	5.25	64.6552	5.96	6.19	103.859	6.44	6.19	96.118
C	Cys	4.08	2.16	52.9412	3.09	2.16	69.9029	1.89	2	105.82	1.76	2	113.636	2.96	2.22	75	2.81	2.22	79.0036	1.17	1.96	167.521	2.13	1.95	91.5493	2.58	2.59	100.388	3.17	2.58	81.388
D	Asp	5.6	5.45	97.3214	6.02	5.43	90.1993	5.1	4.8	94.1176	5.24	4.79	91.4122	6.18	5.01	81.068	5.86	5.01	85.4949	5.57	5.44	97.6661	5.14	5.45	106.031	4.7	5.02	106.809	5.32	5.01	94.1729
E	Glu	8.05	6.55	81.3665	8.16	6.52	79.902	8.27	6.69	80.8948	7.53	6.7	88.9774	7.04	6.11	86.7898	7.43	6.1	82.0996	6.76	6.48	95.858	5.98	6.5	108.696	6.26	6.18	98.722	6.46	6.18	95.6656
F	Phe	3.68	4.16	113.043	3.92	4.16	106.122	4.77	5.1	106.918	5.08	5.1	100.394	3.94	4.92	124.873	3.54	4.93	139.266	3.72	4.73	127.151	3.59	4.75	132.312	4.63	5.13	110.799	4.59	5.13	111.765
G	Gly	5.71	6.54	114.536	5.58	6.55	117.384	6.82	5.54	81.2317	7.06	5.52	78.187	10.92	5.56	50.9158	11.32	5.54	48.9399	8	5.86	73.25	9.28	5.76	62.069	5.96	5.1	85.5705	5.49	5.1	92.8962
H	His	2.38	2.51	105.462	2.35	2.51	106.809	1.5	2.19	146	1.79	2.18	121.788	2.12	2.48	116.981	1.89	2.48	131.217	2.07	2.08	100.483	1.9	2.08	109.474	2.99	2.48	82.9431	2.95	2.48	84.0678
I	Ile	5.23	5.16	98.6616	5.32	5.16	96.9925	5.33	6.53	122.514	5.74	6.53	113.763	5.43	6.92	127.44	5.15	6.93	134.563	6.29	7.44	118.283	5.78	7.49	129.585	6.3	6.1	96.8254	6.16	6.1	99.026
K	Lys	7.26	6.42	88.4298	7.69	6.39	83.0949	7.72	7.24	93.7824	7.51	7.24	96.4048	5.98	7.08	118.395	6.09	7.08	116.256	8.23	8.07	98.0559	7.88	8.08	102.538	7.28	6.6	90.6593	7.04	6.6	93.75
L	Leu	7.04	8.47	120.313	7.38	8.49	115.041	8.02	9.45	117.83	8.03	9.46	117.808	6.12	8.91	145.588	5.79	8.92	154.059	7.46	8.6	115.282	6.13	8.67	141.436	7.52	9.47	125.931	8.01	9.48	118.352
M	Met	2.57	2.5	97.2763	2.74	2.49	90.8759	2.27	2.34	103.084	2.29	2.34	102.183	2.35	2.67	113.617	2.29	2.67	116.594	2.39	2.35	98.3264	2.06	2.36	114.563	2.52	2.62	103.968	2.54	2.62	103.15
N	Asn	4.44	4.03	90.7658	4.46	4.02	90.1345	4.68	5.62	120.085	4.99	5.62	112.625	3.85	4.88	126.753	3.77	4.88	129.443	3.94	6.2	157.36	4.07	6.25	153.563	4.42	4.93	111.538	5	4.93	98.6
P	Pro	4.44	5.1	114.865	4.55	5.11	112.308	4.72	4.53	95.9746	4.48	4.53	101.116	9.54	4.43	46.4361	10.31	4.41	42.774	5.23	4.3	82.218	6.76	4.23	62.574	5.24	4.08	77.8626	4.42	4.08	92.3077
Q	Gln	3.31	3.83	115.71	3.41	3.84	112.61	4.07	4.62	113.514	3.81	4.64	121.785	3.96	3.94	99.4949	4.19	3.93	93.7947	3.2	3.65	114.062	3.52	3.64	103.409	4.42	3.92	88.6878	4.12	3.92	95.1456
R	Arg	4.33	6.14	141.801	5.44	6.13	112.684	5.19	5.32	102.505	5.11	5.32	104.11	4.68	5.9	126.068	4.83	5.9	122.153	4.6	4.27	92.8261	4.8	4.26	88.75	4.32	5.64	130.556	4.31	5.65	131.09
S	Ser	6.67	7.11	106.597	5.91	7.14	120.812	6.97	7.54	108.178	6.67	7.55	113.193	5.6	7.28	130	5.34	7.29	136.517	6.4	7.17	112.031	6.32	7.19	113.766	6.98	7.63	109.312	6.85	7.64	111.533
T	Thr	5.44	5.29	97.2426	4.85	5.31	109.485	5.79	5.18	89.4646	5.74	5.18	90.2439	4.57	5.18	113.348	4.57	5.18	113.348	5.86	5.4	92.1502	5.93	5.39	90.8938	6.77	5.1	75.3323	5.86	5.11	87.2014
V	Val	7.08	6.67	94.209	6.95	6.66	95.8273	5.59	5.37	96.0644	6.15	5.35	86.9919	5.4	5.69	105.37	5.06	5.7	112.648	6.6	5.76	87.2727	6.55	5.74	87.6336	6.47	6.46	99.8454	6.48	6.46	99.6914
W	Typ	1.21	1.16	95.8678	1.15	1.16	100.87	0.95	1.1	115.789	0.99	1.11	112.121	1.81	1.19	65.7459	1.78	1.18	66.2921	0.67	0.96	143.284	0.85	0.96	112.941	0.81	1.2	148.148	0.93	1.2	129.032
Y	Tyr	3.44	3.03	88.0814	3.32	3.03	91.2651	2.99	3	100.334	2.96	3	101.351	2.47	3.46	140.081	2.39	3.46	144.77	3.83	3.81	99.4778	3.08	3.84	124.675	3.67	3.41	92.9155	3.69	3.41	92.4119
				100.535			100.155			103.643			102.505			105.694			107.871			106.991			105.056			102.034			100.368
		AY 1-20	AY 20-all		AY 1-50	AY 50-all		MI 1-20	MI 20-all		MI 1-50	MI 50-all		OV 1-20	OV 20-all		OV 1-50	OV 50-all		SR 1-20	SR 20-all		SR 1-50	SR 50-all		TS 1-20	TS 20-all		TS 1-50	TS 50-all
A	Ala	7.93	7.63	-3.7831	7.58	7.64	0.791557	7.25	5.71	-21.2414	6.95	5.7	-17.9856	4.97	5.96	19.9195	5.5	5.95	8.18182	7.91	5.32	-32.7434	8.12	5.25	-35.3448	5.96	6.19	3.85906	6.44	6.19	-3.88199
C	Cys	4.08	2.16	-47.0588	3.09	2.16	-30.0971	1.89	2	5.82011	1.76	2	13.6364	2.96	2.22	-25	2.81	2.22	-20.9964	1.17	1.96	67.5214	2.13	1.95	-8.4507	2.58	2.59	0.387597	3.17	2.58	-18.612
D	Asp	5.6	5.45	-2.67857	6.02	5.43	-9.80066	5.1	4.8	-5.88235	5.24	4.79	-8.58779	6.18	5.01	-18.932	5.86	5.01	-14.5051	5.57	5.44	-2.33393	5.14	5.45	6.03113	4.7	5.02	6.80851	5.32	5.01	-5.82707
E	Glu	8.05	6.55	-18.6335	8.16	6.52	-20.098	8.27	6.69	-19.1052	7.53	6.7	-11.0226	7.04	6.11	-13.2102	7.43	6.1	-17.9004	6.76	6.48	-4.14201	5.98	6.5	8.69565	6.26	6.18	-1.27796	6.46	6.18	-4.33437
F	Phe	3.68	4.16	13.0435	3.92	4.16	6.12245	4.77	5.1	6.91824	5.08	5.1	0.393701	3.94	4.92	24.8731	3.54	4.93	39.2655	3.72	4.73	27.1505	3.59	4.75	32.312	4.63	5.13	10.7991	4.59	5.13	11.7647
G	Gly	5.71	6.54	14.5359	5.58	6.55	17.3835	6.82	5.54	-18.7683	7.06	5.52	-21.813	10.92	5.56	-49.0842	11.32	5.54	-51.0601	8	5.86	-26.75	9.28	5.76	-37.931	5.96	5.1	-14.4295	5.49	5.1	-7.10383
H	His	2.38	2.51	5.46218	2.35	2.51	6.80851	1.5	2.19	46	1.79	2.18	21.7877	2.12	2.48	16.9811	1.89	2.48	31.2169	2.07	2.08	0.483092	1.9	2.08	9.47368	2.99	2.48	-17.0569	2.95	2.48	-15.9322
I	Ile	5.23	5.16	-1.33843	5.32	5.16	-3.00752	5.33	6.53	22.5141	5.74	6.53	13.7631	5.43	6.92	27.4401	5.15	6.93	34.5631	6.29	7.44	18.283	5.78	7.49	29.5848	6.3	6.1	-3.1746	6.16	6.1	-0.974026
K	Lys	7.26	6.42	-11.5702	7.69	6.39	-16.9051	7.72	7.24	-6.21762	7.51	7.24	-3.59521	5.98	7.08	18.3946	6.09	7.08	16.2562	8.23	8.07	-1.94411	7.88	8.08	2.53807	7.28	6.6	-9.34066	7.04	6.6	-6.25
L	Leu	7.04	8.47	20.3125	7.38	8.49	15.0407	8.02	9.45	17.8304	8.03	9.46	17.8082	6.12	8.91	45.5882	5.79	8.92	54.0587	7.46	8.6	15.2815	6.13	8.67	41.4356	7.52	9.47	25.9309	8.01	9.48	18.3521
M	Met	2.57	2.5	-2.72374	2.74	2.49	-9.12409	2.27	2.34	3.0837	2.29	2.34	2.18341	2.35	2.67	13.617	2.29	2.67	16.5939	2.39	2.35	-1.67364	2.06	2.36	14.5631	2.52	2.62	3.96825	2.54	2.62	3.14961
N	Asn	4.44	4.03	-9.23423	4.46	4.02	-9.86547	4.68	5.62	20.0855	4.99	5.62	12.6253	3.85	4.88	26.7532	3.77	4.88	29.443	3.94	6.2	57.3604	4.07	6.25	53.5627	4.42	4.93	11.5385	5	4.93	-1.4
P	Pro	4.44	5.1	14.8649	4.55	5.11	12.3077	4.72	4.53	-4.02542	4.48	4.53	1.11607	9.54	4.43	-53.5639	10.31	4.41	-57.226	5.23	4.3	-17.782	6.76	4.23	-37.426	5.24	4.08	-22.1374	4.42	4.08	-7.69231
Q	Gln	3.31	3.83	15.71	3.41	3.84	12.61	4.07	4.62	13.5135	3.81	4.64	21.7848	3.96	3.94	-0.505051	4.19	3.93	-6.20525	3.2	3.65	14.0625	3.52	3.64	3.40909	4.42	3.92	-11.3122	4.12	3.92	-4.85437
R	Arg	4.33	6.14	41.8014	5.44	6.13	12.6838	5.19	5.32	2.50482	5.11	5.32	4.10959	4.68	5.9	26.0684	4.83	5.9	22.1532	4.6	4.27	-7.17391	4.8	4.26	-11.25	4.32	5.64	30.5556	4.31	5.65	31.0905
S	Ser	6.67	7.11	6.5967	5.91	7.14	20.8122	6.97	7.54	8.17791	6.67	7.55	13.1934	5.6	7.28	30	5.34	7.29	36.5169	6.4	7.17	12.0312	6.32	7.19	13.7658	6.98	7.63	9.31232	6.85	7.64	11.5328
T	Thr	5.44	5.29	-2.75735	4.85	5.31	9.48454	5.79	5.18	-10.5354	5.74	5.18	-9.7561	4.57	5.18	13.3479	4.57	5.18	13.3479	5.86	5.4	-7.84983	5.93	5.39	-9.10624	6.77	5.1	-24.6677	5.86	5.11	-12.7986
V	Val	7.08	6.67	-5.79096	6.95	6.66	-4.17266	5.59	5.37	-3.9356	6.15	5.35	-13.0081	5.4	5.69	5.37037	5.06	5.7	12.6482	6.6	5.76	-12.7273	6.55	5.74	-12.3664	6.47	6.46	-0.15456	6.48	6.46	-0.308642
W	Typ	1.21	1.16	-4.13223	1.15	1.16	0.869565	0.95	1.1	15.7895	0.99	1.11	12.1212	1.81	1.19	-34.2541	1.78	1.18	-33.7079	0.67	0.96	43.2836	0.85	0.96	12.9412	0.81	1.2	48.1481	0.93	1.2	29.0323
Y	Tyr	3.44	3.03	-11.9186	3.32	3.03	-8.73494	2.99	3	0.334448	2.96	3	1.35135	2.47	3.46	40.081	2.39	3.46	44.7699	3.83	3.81	-0.522193	3.08	3.84	24.6753	3.67	3.41	-7.08447	3.69	3.41	-7.58808
